# Supplementary material for: Association between red cell distribution width and all-cause mortality in patients with breast cancer: A retrospective analysis using MIMIC-IV 2.0
Source: PLoS One. 2024 May 15;19(5):e0302414. doi: 10.1371/journal.pone.0302414 (PMC11095716; doi:10.1371/journal.pone.0302414)
Supplement: S1 Raw data — (CSV) [file pone.0302414.s004.csv]

patient	id	rdw	age	bmi	hos_los	race	death	surgery	radiation	medication	myocardial_infarct	congestive_heart_failure	peripheral_vascular_disease	cerebrovascular_disease	chronic_pulmonary_disease	rheumatic_disease	peptic_ulcer_disease	mild_liver_disease	diabetes_without_cc	diabetes_with_cc	renal_disease	severe_liver_disease	metastatic_solid_tumor	aniongap	bicarbonate	bun	calcium	chloride	creatinine	glucose	sodium	potassium	hematocrit	hemoglobin	mch	mchc	mcv	platelet	rbc	wbc	mort_6m	time_6m	mort_1y	time_1y	mort_3y	time_3y	rdw_g
1	10002221	15	72.50370026	34.21135712	2.708333254	White	Survivors	Yes	No	No	No	No	No	No	Yes	No	0	No	Yes	No	No	No	No	13	28	8	8.600000381	103	0.899999976	122	144	4.099999905	27.79999924	8.899999619	30.70000076	32	96	191	2.900000095	4.199999809	0	180	0	360	0	1080	Q3
2	10010399	13.39999962	54.44719315	27.95684624	6.291666508	White	Survivors	No	No	No	No	No	No	No	No	No	0	No	No	No	No	No	No										32.59999847	11.10000038	31.20000076	34	92	184	3.549999952	12	0	180	0	360	0	1080	Q1
3	10011912	14.80000019	48.16379547	20.72443771	4.458333492	White	Survivors	Yes	No	No	No	No	No	No	Yes	No	0	Yes	No	No	No	No	No	14	23	10	8.399999619	105	0.699999988	94	138	3.599999905	36.5	12.10000038	33.59999847	33.20000076	101	142	3.599999905	3.200000048	0	180	0	360	0	1080	Q3
4	10020306	12.39999962	74.82502747	30.89713478	1.208333373	Non-white	Survivors	No	No	No	Yes	No	No	No	No	No	0	No	Yes	No	No	No	No										35.90000153	11	27.70000076	30.5	91	213	3.960000038	8.100000381	0	180	0	360	0	1080	Q1
5	10091141	18.89999962	59.96224213	35.84979248	11.16666698	Non-white	Non-survivors	Yes	No	No	No	Yes	No	No	Yes	No	0	No	Yes	No	Yes	No	No	21	26	27	7.300000191	97	5.699999809	132	140	4.400000095	34.40000153	9.600000381	26.20000076	29.5	94	131	3.650000095	8	1	116.5833435	1	116.5833435	1	116.5833435	Q4
6	10098875	25.89999962	67.82373047	24.12942123	30.70833397	Non-white	Non-survivors	Yes	No	No	No	No	No	No	No	No	0	Yes	No	No	No	Yes	Yes	15	16	51	8.399999619	108	1.5	127	139	3.200000048	25.29999924	7.900000095	22.79999924	31.20000076	74	78	3.779999971	7.300000191	1	57.16666794	1	57.16666794	1	57.16666794	Q4
7	10110948	20.39999962	50.35807037	37.67814255	5.916666508	White	Survivors	Yes	No	No	No	No	No	No	Yes	No	0	No	Yes	No	No	No	Yes	13	27	12	8	101	0.5	111	137	4	21	6.599999905	25	30.5	82	131	2.460000038	4.599999905	0	180	0	360	0	1080	Q4
8	10116310	19.70000076	78.73660278	34.57541275	1.875	White	Non-survivors	Yes	No	No	No	No	Yes	Yes	Yes	No	0	No	No	No	Yes	No	Yes	19	21	23	8.899999619	106	1.700000048	88	140	5.900000095	27.89999962	8.800000191	29	31.70000076	92	506	3.049999952	6.599999905	1	91.25	1	91.25	1	91.25	Q4
9	10116999	13.60000038	55.85787964	25.65033722	5.166666508	Non-white	Survivors	No	No	No	No	No	No	No	No	No	0	No	No	No	No	No	No	11	28	8	8.199999809	106	0.5	161	141	3.799999952	32.70000076	11.89999962	31.20000076	35.70000076	86	188	3.829999924	13.10000038	0	180	0	360	0	1080	Q2
10	10124191	14.10000038	35.81689835	28.66204071	2.291666746	Non-white	Survivors	Yes	No	No	No	No	No	No	No	No	0	No	No	No	No	No	No			7			0.899999976	135	139	4.599999905	31.60000038	10.39999962	27.39999962	32.90000153	83	253	3.799999952	10.60000038	0	180	0	360	0	1080	Q2
11	10137146	12.30000019	40.27096176	27.6545372	1.625	White	Survivors	Yes	No	No	No	No	No	No	No	No	0	No	No	No	No	No	No	13	22	4	12.60000038	104	0.600000024	98	139	4.099999905	38.79999924	12.60000038	30.70000076	32.5	95	180	4.099999905	5.800000191	0	180	0	360	0	1080	Q1
12	10149485	15.89999962	39.3563385	32.61363983	4.291666508	Non-white	Non-survivors	Yes	No	No	No	No	No	No	No	No	0	No	No	No	No	No	No										25.79999924	8.199999809	29.5	31.79999924	93	130	2.779999971	21.60000038	0	180	0	360	1	588.875	Q3
13	10149765	14.69999981	67.13942719	17.54380989	1.625	Non-white	Non-survivors	Yes	No	No	No	No	No	No	No	Yes	0	No	No	No	No	No	No	13	22	14	9.199999809	104	0.600000024	118	139	4.300000191	33.59999847	10.69999981	26.5	31.79999924	83	472	4.039999962	8.600000381	0	180	1	253.0833282	1	253.0833282	Q3
14	10150465	15.10000038	70.57801819	25.89914894	2.75	White	Survivors	Yes	No	No	No	No	No	No	Yes	No	0	No	No	No	Yes	No	No	14	23	38	9.199999809	105	2.900000095	81	142	4.199999809	22.70000076	7.5	32.09999847	33	97	201	2.339999914	3	0	180	0	360	0	1080	Q3
15	10154053	15.60000038	78.45372009	26.14765549	16.75	Non-white	Survivors	Yes	No	No	No	No	No	No	No	No	0	No	No	Yes	Yes	No	No	14	25	30	9.399999619	104	2	81	143	3.200000048	28.10000038	9.199999809	24	32.70000076	74	249	3.829999924	4.900000095	0	180	0	360	0	1080	Q3
16	10168400	17.29999924	64.05506897	40.97040558	5.583333492	White	Survivors	Yes	No	No	No	Yes	No	No	Yes	No	0	No	No	No	No	No	No	14	30	15	8.800000191	97	0.800000012	128	141	4.5	35.20000076	10.60000038	27	30.10000038	90	154	3.930000067	9.399999619	0	180	0	360	0	1080	Q4
17	10193755	12.39999962	70.50922394	29.45453262	7.75	White	Survivors	Yes	No	No	No	No	No	No	No	No	0	No	No	Yes	Yes	No	No	12	29	18		103	0.699999988	211	144	4.099999905	32.20000076	10.80000019	31.89999962	33.5	95	224	3.390000105	4.800000191	0	180	0	360	0	1080	Q1
18	10214266	13	65.03102875	24.13409424	4.25	Non-white	Survivors	No	No	No	No	No	No	No	No	No	0	No	No	No	No	No	No										31.60000038	10.60000038	30.89999962	33.5	92	173	3.430000067	8.800000191	0	180	0	360	0	1080	Q1
19	10216153	16.89999962	73.53018951	23.22875786	7.583333492	White	Non-survivors	Yes	No	No	No	No	No	No	No	No	0	No	No	No	No	No	Yes	11	29	13	7.900000095	97	0.5	79	133	4	25.89999962	8.300000191	26	32	81	255	3.190000057	1.200000048	1	50.91666794	1	50.91666794	1	50.91666794	Q4
20	10231735	17.29999924	40.86053085	19.20487785	2.291666746	White	Survivors	No	No	No	No	No	No	No	No	No	0	No	No	No	No	No	No										29.60000038	10.19999981	33.09999847	34.59999847	96	313	3.089999914	6.199999809	0	180	0	360	0	1080	Q4
21	10248160	15.5	83.06800842	17.25011635	14.625	White	Non-survivors	Yes	No	No	No	No	No	No	No	No	0	No	No	No	No	No	No	14	22	13	7.400000095	112	0.5	76	145	3.400000095	27.70000076	8.800000191	30.39999962	31.70000076	96	211	2.890000105	6.699999809	1	92.95833588	1	92.95833588	1	92.95833588	Q3
22	10248369	19	78.9361496	25.82484436	7.791666508	Non-white	Non-survivors	Yes	No	No	No	No	No	No	No	No	0	No	No	No	No	No	No	14	26	7	8.699999809	101	0.600000024	94	137	4.099999905	27.79999924	8.600000381	23.5	30.79999924	76	506	3.640000105	16.20000076	1	177.0833282	1	177.0833282	1	177.0833282	Q4
23	10251520	12	69.3853302	20.89953041	6	White	Non-survivors	Yes	Yes	No	No	No	No	No	Yes	No	0	No	No	No	No	No	Yes	17	23	14	9.800000191	101	0.800000012	85	141	4.5	31.39999962	10.19999981	28.70000076	32.5	89	374	3.549999952	4.199999809	0	180	1	220.2916718	1	220.2916718	Q1
24	10254021	15.89999962	43.99650955	26.05006218	8.625	Non-white	Non-survivors	Yes	No	No	No	No	No	No	Yes	No	0	No	No	No	No	No	Yes	16	24	16	9.800000191	103	0.699999988	132	139	4.400000095	36.90000153	12.80000019	29.39999962	34.59999847	85	190	4.340000153	7.699999809	1	169.0416718	1	169.0416718	1	169.0416718	Q3
25	10254956	20.20000076	62.24571991	34.51462936	12.75	White	Survivors	Yes	No	No	No	No	No	No	No	No	0	No	Yes	No	No	Yes	No	15	17	19	7.099999905	114	0.699999988	160	141	5	26.29999924	8	25.60000038	30.39999962	84	175	3.119999886	10	0	180	0	360	0	1080	Q4
26	10259372	16	64.13908386	22.88965034	10.66666698	White	Non-survivors	Yes	No	No	No	No	No	No	No	No	0	Yes	No	No	No	No	Yes	16	44	46	8.199999809	79	1.899999976	118	135	3.700000048	29.39999962	9.5	29	32.40000153	90	262	3.289999962	5.5	0	180	0	360	0	1080	Q3
27	10279298	14.10000038	39.67178726	38.44976425	4.125	White	Survivors	No	No	No	No	No	No	No	No	No	0	No	No	No	No	No	No										28.79999924	9.699999809	27.79999924	33.5	83	265	3.470000029	17	0	180	0	360	0	1080	Q2
28	10283304	18.60000038	66.18579102	24.75239563	1.5	White	Survivors	Yes	No	No	No	No	No	No	No	No	0	No	No	No	No	No	No	12	23	8	8.5	105	0.5	97	136	3.900000095	28.10000038	9.199999809	30.29999924	32.70000076	92	211	3.039999962	2.700000048	0	180	0	360	0	1080	Q4
29	10292598	15.19999981	63.37203598	31.66793823	25.75	White	Survivors	Yes	No	Yes	No	No	No	No	No	No	0	No	No	No	No	No	Yes	17	15	53	6.400000095	105	5.300000191	134	133	4.300000191	24.39999962	8.5	31.20000076	34.70000076	90	55	2.720000029	1.600000024	0	180	0	360	0	1080	Q3
30	10300745	13.19999981	72.61299133	32.57762146	1.833333373	White	Survivors	Yes	No	No	No	No	No	No	No	No	0	No	No	No	No	No	No	15	30	16		96	1	100	137	3.5	35.70000076	10.89999962	30.60000038	30.60000038	100	506	3.569999933	9.100000381	0	180	0	360	0	1080	Q1
31	10308257	18.5	78.96894073	32.15892029	8.833333015	White	Non-survivors	Yes	No	No	Yes	Yes	No	No	Yes	No	0	No	No	No	No	No	Yes	10	31	62	8.899999619	99	2	216	140	4.099999905	24.70000076	7.900000095	35	32	106	303	2.24000001	7.800000191	0	180	1	351.125	1	351.125	Q4
32	10308303	18.79999924	82.75537109	29.0322876	6.916666508	Non-white	Non-survivors	Yes	No	No	No	No	No	No	Yes	No	0	No	Yes	No	Yes	No	No	15	27	39	8.199999809	98	4	225	136	4	26	7.5	28.5	29.5	99	170	2.630000114	7.800000191	0	180	1	258.125	1	258.125	Q4
33	10314824	17.10000038	63.58233261	36.65621567	2.833333254	White	Non-survivors	Yes	No	No	No	No	No	No	Yes	No	0	No	No	No	No	No	No	15	25	17	9.300000191	96	0.600000024	235	132	3.599999905	31.70000076	10.60000038	26.89999962	33.29999924	81	372	3.930000067	5.800000191	1	78.33333588	1	78.33333588	1	78.33333588	Q4
34	10324914	13.80000019	60.24003601	39.30801773	3.041666746	White	Survivors	Yes	No	No	No	No	No	No	No	No	0	No	No	No	No	No	No	14	26	12	8.899999619	103	0.699999988	98	139	3.900000095	35.20000076	12.10000038	32.90000153	34.5	96	210	3.680000067	15.30000019	0	180	0	360	0	1080	Q2
35	10332111	14.10000038	55.0050621	36.69335938	4.375	White	Survivors	No	No	No	No	No	No	No	Yes	No	0	No	No	No	No	No	No										32.20000076	10.5	29	32.5	89	245	3.599999905	11.80000019	0	180	0	360	0	1080	Q2
36	10340334	13	55.19628525	23.24074936	3.75	Non-white	Survivors	Yes	No	No	No	No	No	No	No	No	0	No	No	No	No	No	No	10	27	9	8	101	0.300000012	100	134	3.5	26.79999924	9.399999619	28.5	35.20000076	81	122	3.299999952	0.800000012	0	180	0	360	0	1080	Q1
37	10354550	13.39999962	63.65688705	19.90289879	3.708333254	Non-white	Survivors	Yes	No	No	No	No	No	No	No	No	0	No	No	No	No	No	No	13	26	15	8.899999619	106	0.5	89	142	3.200000048	36.59999847	12.10000038	30	33	91	259	4.019999981	5.800000191	0	180	0	360	0	1080	Q1
38	10369934	17.79999924	85.81869507	32.28434753	3.625	Non-white	Survivors	Yes	No	No	Yes	No	No	No	No	No	0	No	Yes	No	No	No	No	20	19	31	9.800000191	107	1.200000048	112	142	3.700000048	38.79999924	13	24	33.59999847	74	160	4.949999809	6.800000191	0	180	0	360	0	1080	Q4
39	10388043	13	44.38646317	33.12859344	4.541666508	White	Non-survivors	Yes	No	No	No	No	No	No	No	No	0	No	No	No	No	No	Yes	18	21	11	8.5	102	0.800000012	133	137	4.400000095	40.70000076	13.5	28.20000076	33.20000076	85	176	4.78000021	16	0	180	0	360	1	892.875	Q1
40	10407339	13.30000019	78.78591919	30.63549423	2.541666746	White	Survivors	Yes	No	No	No	No	No	Yes	No	No	0	No	No	No	No	No	No	11	26	15	9	108	0.699999988	89	141	3.799999952	38.29999924	13	31.5	34.09999847	92	231	4.139999866	7.800000191	0	180	0	360	0	1080	Q1
41	10413587	15.19999981	47.94689941	31.26496124	7.708333492	Non-white	Survivors	Yes	No	No	No	No	No	No	No	No	0	No	No	No	No	No	Yes	11	31	11	8.100000381	104	0.800000012	91	143	3.400000095	29.89999962	10.19999981	27.29999924	34.09999847	80	452	3.730000019	12.89999962	0	180	0	360	0	1080	Q3
42	10432914	13.39999962	92.96008301	27.84241295	5.041666508	White	Non-survivors	Yes	No	No	No	Yes	No	No	No	No	0	No	No	No	No	No	Yes	13	32	21	9.899999619	100	0.800000012	114	145	3.799999952	43	14.19999981	31	32.90000153	94	170	4.840000153	7.400000095	1	38.16666794	1	38.16666794	1	38.16666794	Q1
43	10438187	15.89999962	51.68348694	31.86747551	16.41666603	White	Non-survivors	Yes	No	No	No	Yes	No	No	No	No	0	No	No	No	No	No	Yes	17	20	22	8.899999619	102	0.600000024	100	139	4.800000191	29.10000038	8.399999619	24.70000076	29.5	86	267	3.400000095	5.800000191	0	180	0	360	0	1080	Q3
44	10442625	12.10000038	44.34111023	25.18818474	2.875	Non-white	Survivors	Yes	No	No	No	No	No	No	No	No	0	No	No	No	No	No	No	12	22	9	8.5	106	0.600000024	126	140	3.799999952	28.89999962	9.199999809	27.10000038	31.79999924	85	166	3.390000105	26.79999924	0	180	0	360	0	1080	Q1
45	10454119	13.19999981	67.09475708	31.88577652	5.208333492	Non-white	Survivors	No	No	No	No	No	No	No	No	No	0	No	No	No	No	No	No										33	11.10000038	31	33.59999847	92	217	3.579999924	9.899999619	0	180	0	360	0	1080	Q1
46	10457621	13.69999981	53.6661377	33.20106888	5.291666508	White	Survivors	No	No	No	No	No	No	No	Yes	No	0	No	No	No	No	No	No										31.5	10.80000019	30.60000038	34.20000076	89	208	3.519999981	10.19999981	0	180	0	360	0	1080	Q2
47	10475289	14.5	59.77913284	22.94304657	15.20833302	Non-white	Survivors	Yes	No	No	No	No	No	No	No	No	0	No	No	No	No	No	Yes	20	25	23	10.5	100	0.899999976	89	142	3.299999952	29.79999924	10	28.10000038	33.59999847	84	290	3.569999933	6.5	0	180	0	360	0	1080	Q2
48	10491539	13.30000019	75.76050568	25.59624481	1.916666627	White	Survivors	Yes	No	No	No	No	No	No	Yes	No	0	No	No	No	No	No	No	13	27	12		102	0.899999976	83	138	4.099999905	38.90000153	12.30000019	29.20000076	31.60000038	92	288	4.230000019	5.800000191	0	180	0	360	0	1080	Q1
49	10507458	13.39999962	66.69412231	34.15849686	15.16666698	White	Survivors	Yes	No	No	No	No	No	No	No	No	0	No	No	No	No	No	No	14	27	10	8.699999809	100	0.800000012	100	137	4.199999809	37.90000153	12.19999981	30.70000076	32.20000076	96	204	3.970000029	9.899999619	0	180	0	360	0	1080	Q1
50	10526967	15.69999981	72.55958557	45.52580261	5	White	Survivors	Yes	No	No	No	No	No	No	Yes	No	0	No	No	No	No	No	No	12	23	14	8.800000191	99	0.699999988	189	134	3.700000048	34.40000153	10.69999981	31	31.10000038	100	185	3.450000048	8.199999809	0	180	0	360	0	1080	Q3
51	10528629	16.5	52.5622406	40.67747879	8.416666985	White	Non-survivors	Yes	No	No	No	No	No	No	No	No	0	No	No	No	No	No	No	16	24	7	8.899999619	102	1.100000024	105	139	3.200000048	33.90000153	12	32.20000076	35.29999924	91	41	3.720000029	26.79999924	0	180	0	360	0	1080	Q4
52	10536619	14.30000019	39.74190521	33.23203278	5.583333492	White	Survivors	Yes	No	No	No	No	No	No	No	No	0	No	No	No	No	No	No	9	28	8	8.699999809	100	0.600000024	104	134	3.400000095	27.79999924	9.699999809	30.39999962	34.90000153	87	264	3.200000048	0.800000012	0	180	0	360	0	1080	Q2
53	10548962	14.60000038	75.44846344	37.56839752	8.291666985	White	Non-survivors	Yes	No	No	No	No	No	No	Yes	No	0	No	Yes	No	No	No	No	9	30	18	8.899999619	106	1	120	141	4.099999905	30.89999962	10	30.29999924	32.5	93	301	3.309999943	5.5	0	180	1	340.5416565	1	340.5416565	Q3
54	10551992	13.5	46.00290298	34.37932587	4.458333492	Non-white	Survivors	No	No	No	No	No	No	No	Yes	No	0	No	No	No	No	No	No										32.29999924	10.30000019	28.89999962	31.79999924	91	286	3.559999943	13.80000019	0	180	0	360	0	1080	Q2
55	10585182	15.69999981	68.45742035	33.65720749	7.625	Non-white	Survivors	Yes	Yes	No	No	Yes	No	No	Yes	No	0	No	Yes	No	No	No	No	14	25	8	8.199999809	103	0.600000024	114	139	3.400000095	26.20000076	8.399999619	30	32.09999847	94	91	2.799999952	2.400000095	0	180	0	360	0	1080	Q3
56	10589164	13.19999981	94.19067383	24.17009163	5.416666508	White	Non-survivors	Yes	No	No	No	No	No	No	No	No	0	No	No	No	No	No	No	20	19	27	7.800000191	101	2.400000095	98	136	4	32.90000153	10.80000019	33	32.79999924	101	231	3.269999981	26.79999924	0	180	1	299.6666565	1	299.6666565	Q1
57	10597762	16.20000076	85.34898376	28.89876938	1.791666627	White	Survivors	Yes	No	No	No	No	No	No	Yes	No	0	No	Yes	No	Yes	No	No	11	30	23	8.899999619	101	1.200000048	191	137	4.5	30.29999924	9.5	29.5	31.20000076	95	240	3.210000038	5.900000095	0	180	0	360	0	1080	Q3
58	10615900	14.19999981	60.42095566	29.44515991	1.958333373	White	Survivors	Yes	No	No	No	No	No	No	No	No	0	Yes	No	No	No	No	No	18	22	10	8.399999619	104	0.5	192	140	3.700000048	36.79999924	12.60000038	29.79999924	34.09999847	87	256	4.21999979	11.5	0	180	0	360	0	1080	Q2
59	10640017	14.89999962	77.88813019	31.17177582	19.91666603	White	Non-survivors	Yes	No	No	No	No	Yes	No	No	No	0	No	No	No	No	No	No	13	27	16	9.5	103	0.600000024	78	143	3.700000048	38	12.10000038	31.79999924	31.79999924	100	361	3.799999952	10.30000019	1	36.45833206	1	36.45833206	1	36.45833206	Q3
60	10644472	12.39999962	69.71552277	22.97069168	1.375	White	Survivors	Yes	No	No	No	No	No	No	No	No	0	No	No	No	No	No	No	12	25	13	8.800000191	105	0.699999988	144	137	4.5	35.09999847	12.39999962	32	35.29999924	91	206	3.869999886	8.199999809	0	180	0	360	0	1080	Q1
61	10647315	15.5	48.1576767	30.16833496	2.958333254	White	Non-survivors	Yes	No	No	No	No	No	No	No	No	0	No	No	No	No	No	Yes	15	27	7		99	0.400000006	113	138	3.299999952	29.20000076	10.10000038	35	34.59999847	106	105	2.730000019	12.30000019	0	180	1	184.2083282	1	184.2083282	Q3
62	10647760	16	48.04949188	26.68436241	6.458333492	Non-white	Non-survivors	Yes	No	No	No	No	No	No	No	No	0	Yes	No	No	No	No	Yes	20	23	22	8.5	96	0.800000012	115	136	3.400000095	40.59999847	14.10000038	31.79999924	34.70000076	92	283	4.429999828	13.5	0	180	0	360	0	1080	Q3
63	10664571	12.80000019	72.21947479	25.14924431	4.291666508	White	Non-survivors	Yes	No	No	No	No	No	No	No	No	0	No	No	No	No	No	No	13	27	23	8.699999809	106	0.600000024	84	143	3.299999952	31	10.5	29.39999962	33.90000153	87	218	3.579999924	6.5	1	46.625	1	46.625	1	46.625	Q1
64	10669695	14.5	93.82644653	27.09030342	3.583333254	White	Non-survivors	Yes	No	No	No	No	No	No	No	No	0	No	No	No	Yes	No	No	18	15	29	9.199999809	105	1.600000024	80	133	4.599999905	29	8.899999619	25.70000076	30.5	84	107	3.440000057	4.099999905	0	180	1	289.9583435	1	289.9583435	Q2
65	10677706	13.69999981	42.47601318	21.25027657	2.875	White	Survivors	Yes	No	No	No	No	No	No	No	No	0	No	No	No	No	No	Yes	14	24	7	8.5	105	0.5	109	139	4.199999809	30	9.899999619	29	33	88	435	3.420000076	9.5	0	180	0	360	0	1080	Q2
66	10682791	15.5	40.64896393	28.83732605	1.583333373	Non-white	Survivors	Yes	No	No	No	No	No	No	No	No	0	No	No	No	No	No	Yes	20	17	8	8.5	103	0.800000012	140	135	4.5	34.90000153	10.80000019	26	30.89999962	84	206	4.159999847	10.5	0	180	0	360	0	1080	Q3
67	10688753	15.80000019	51.87195969	20.25539398	9.791666985	White	Non-survivors	Yes	No	No	No	No	No	No	No	No	0	No	No	No	No	No	Yes	13	26	10	8.600000381	104	0.800000012	100	143	3.5	29.5	9.699999809	28.79999924	32.90000153	88	265	3.369999886	3.900000095	0	180	0	360	1	879.083313	Q3
68	10692417	14	62.11769867	21.9712944	11.41666698	Non-white	Non-survivors	Yes	No	No	No	No	No	No	No	No	0	No	No	No	No	No	Yes	14	28	18	11.10000038	99	0.800000012	121	137	4.199999809	33.70000076	10.69999981	27.89999962	31.79999924	88	375	3.839999914	13.39999962	1	50.79166794	1	50.79166794	1	50.79166794	Q2
69	10710084	14	52.11336899	26.15607071	5.125	Non-white	Survivors	No	No	No	No	No	No	No	No	No	0	No	No	No	No	No	No										33	10.89999962	29.39999962	33.20000076	89	199	3.720000029	13.39999962	0	180	0	360	0	1080	Q2
70	10711460	13.89999962	60.31568527	25.72176743	5.208333492	White	Survivors	No	No	No	No	No	No	No	No	No	0	No	No	No	No	No	No										28.39999962	9.5	33.20000076	33.29999924	100	271	2.849999905	8.600000381	0	180	0	360	0	1080	Q2
71	10728534	15.10000038	52.33672333	30.17909431	4.666666508	White	Survivors	Yes	No	No	No	Yes	No	No	No	No	0	No	No	No	No	No	No	21	18	14	8.600000381	98	0.800000012	83	137	4.800000191	37.29999924	12.39999962	31.5	33.20000076	95	305	3.940000057	5.300000191	0	180	0	360	0	1080	Q3
72	10742136	14.30000019	73.70256042	47.42715836	7	White	Survivors	Yes	No	No	No	No	No	No	Yes	No	0	No	No	No	No	No	No	13	21	20	8.699999809	100	0.899999976	107	134	3.799999952	39.79999924	13.5	32.09999847	33.90000153	95	125	4.199999809	22.60000038	0	180	0	360	0	1080	Q2
73	10758869	12.10000038	49.7027092	23.16262817	1.125	Non-white	Survivors	Yes	No	No	No	No	No	No	No	No	0	No	No	No	No	No	No	11	24	4	7.300000191	107	0.699999988	115	139	2.700000048	25.60000038	8.699999809	28.5	34.09999847	84	107	3.059999943	3	0	180	0	360	0	1080	Q1
74	10784239	15.30000019	44.25749207	37.78991699	1.5	White	Survivors	Yes	No	No	No	No	No	No	No	No	0	No	No	No	No	No	No	16	24	12	8.899999619	103	0.699999988	138	139	3.799999952	35.5	11.60000038	27.79999924	32.79999924	85	347	4.190000057	25	0	180	0	360	0	1080	Q3
75	10785570	14.60000038	67.35070801	38.77347946	3.125	Non-white	Non-survivors	No	No	No	No	No	No	No	Yes	No	0	No	No	Yes	No	No	Yes	11	25	28	8.600000381	105	1.299999952	143	136	4.599999905	33.79999924	10.60000038	27.89999962	31.29999924	89	242	3.799999952	10.19999981	0	180	0	360	1	442.7083435	Q3
76	10804100	14.89999962	84.37600708	26.94916725	2.291666746	White	Survivors	Yes	No	No	No	No	No	No	Yes	No	0	No	No	No	No	No	No	15	27	11	9.699999809	98	0.699999988	95	136	4.099999905	28.20000076	9.199999809	31.20000076	32.59999847	96	402	2.950000048	11.69999981	0	180	0	360	0	1080	Q3
77	10820165	13.39999962	58.2542305	21.79556847	1.625	White	Survivors	Yes	No	No	No	No	No	No	No	No	0	No	No	No	No	No	Yes	13	23	6	8.399999619	107	0.600000024	96	139	3.799999952	27.79999924	9.300000191	29.10000038	33.40000153	87	178	3.190000057	3.200000048	0	180	0	360	0	1080	Q1
78	10836644	15.89999962	69.57805634	44.64677048	2.375	White	Survivors	Yes	No	No	No	Yes	No	No	No	No	0	Yes	No	No	No	No	No	15	27	6	9.100000381	104	0.5	89	142	4.199999809	36.29999924	11.89999962	33.70000076	32.70000076	103	264	3.519999981	5.300000191	0	180	0	360	0	1080	Q3
79	10839017	14.19999981	77.02722931	29.69643974	3.583333254	White	Non-survivors	Yes	No	No	Yes	Yes	Yes	No	No	No	0	No	No	Yes	No	No	Yes	16	27	11	7.900000095	96	0.800000012	136	134	4.599999905	22.29999924	6.699999809	25.60000038	30	85	380	2.619999886	4.099999905	1	57.91666794	1	57.91666794	1	57.91666794	Q2
80	10842053	15.39999962	58.58947754	24.65847015	3.458333254	White	Survivors	No	No	No	No	No	No	No	No	No	0	No	No	No	No	No	No										28	9.5	32.79999924	33.79999924	97	179	2.890000105	10.30000019	0	180	0	360	0	1080	Q3
81	10846520	14.80000019	58.4085083	31.3656292	2.958333254	White	Survivors	No	No	No	No	No	No	Yes	Yes	No	0	No	No	No	No	No	No	14	23	7	8.899999619	105	0.699999988	125	138	3.900000095	27.89999962	8.899999619	30.70000076	31.89999962	96	230	2.900000095	5.099999905	0	180	0	360	0	1080	Q3
82	10864922	12.89999962	55.5856781	25.33147812	3.916666746	White	Survivors	Yes	No	No	No	Yes	No	No	No	Yes	0	No	No	No	No	No	No	15	26	18	9.300000191	104	0.800000012	78	141	3.900000095	30.10000038	10	29.10000038	33.09999847	88	233	3.420000076	8.899999619	0	180	0	360	0	1080	Q1
83	10884708	22.10000038	48.46700287	24.83846092	2.791666746	Non-white	Non-survivors	Yes	Yes	No	No	Yes	No	No	No	No	0	No	No	No	No	No	Yes	15	27	8	8.199999809	91	0.600000024	162	133	4	28.70000076	9.100000381	30.10000038	31.70000076	95	304	3.019999981	10.60000038	1	87	1	87	1	87	Q4
84	10894956	13.5	91.57682037	19.23506927	1.083333373	White	Survivors	Yes	No	No	No	No	No	No	No	No	0	No	No	No	No	No	No	13	24	37	9.699999809	105	1.200000048	93	137	5.099999905	29.5	9.699999809	30.20000076	32.70000076	92	181	3.200000048	4.199999809	0	180	0	360	0	1080	Q2
85	10895274	17	71.56211853	33.63302612	2.583333254	White	Non-survivors	Yes	No	No	No	Yes	No	No	No	No	0	No	No	No	Yes	No	Yes	12	28	19	8.300000191	103	1	94	139	3.799999952	29.79999924	9.199999809	27	30.89999962	87	177	3.410000086	4.199999809	0	180	0	360	1	497	Q4
86	10919141	15.80000019	99.66674805	36.76362228	3.208333254	Non-white	Survivors	Yes	No	No	No	Yes	No	No	No	No	0	No	No	Yes	Yes	No	No	20	24	34	8.800000191	97	1.600000024	258	136	4.900000095	35.40000153	10.69999981	22.79999924	30.20000076	74	179	4.789999962	18.70000076	0	180	0	360	0	1080	Q3
87	10946742	13.89999962	81.04040527	20.67425919	6	White	Survivors	Yes	No	No	No	No	No	No	No	No	0	No	Yes	No	No	No	No	15	28	20		97	0.600000024	183	137	3.400000095	38.29999924	12.60000038	30.20000076	33	92	147	4.179999828	11.10000038	0	180	0	360	0	1080	Q2
88	10971059	12.80000019	46.76537704	19.38778114	2.041666746	Non-white	Survivors	Yes	No	No	No	No	No	No	No	No	0	No	No	No	No	No	No	16	26	12	8.800000191	101	0.5	92	139	3.799999952	33.70000076	10.80000019	28.79999924	32	90	285	3.75	8.199999809	0	180	0	360	0	1080	Q1
89	10975874	13.69999981	40.10905838	31.8239975	5.791666508	White	Survivors	Yes	No	No	No	No	No	No	No	No	0	No	No	No	No	No	No	17	25	17	9.5	103	0.699999988	107	140	4.800000191	24.70000076	8.600000381	33.09999847	35	95	278	2.609999895	0.800000012	0	180	0	360	0	1080	Q2
90	10979480	18	65.98039246	38.26293182	2.708333254	White	Non-survivors	Yes	No	No	No	No	No	No	No	No	0	No	No	No	No	No	Yes	10	31	8	8	104	0.699999988	91	141	3.799999952	25.29999924	7.699999809	22.79999924	30.29999924	74	70	3.430000067	2.200000048	0	180	1	185.9583282	1	185.9583282	Q4
91	11004450	16.70000076	50.32201385	32.11606216	1	White	Survivors	Yes	No	No	No	No	No	No	No	No	0	No	No	No	No	No	Yes	13	24	15	8.800000191	108	0.600000024	138	141	4.199999809	27.39999962	9.5	31.79999924	34.79999924	91	305	3	6.699999809	0	180	0	360	0	1080	Q4
92	11011024	14.60000038	41.90253448	29.00783157	7.291666508	Non-white	Non-survivors	Yes	Yes	No	No	No	No	No	No	No	0	No	No	No	No	No	Yes	14	25	8	9.699999809	98	0.600000024	138	132	4.5	35.5	11.19999981	26.39999962	31.5	84	356	4.25	13.19999981	1	89.375	1	89.375	1	89.375	Q3
93	11019685	15.69999981	75.2587204	40.81778336	1.75	White	Survivors	Yes	No	No	No	No	No	No	No	No	0	No	No	No	No	No	No	10	26	12	7.599999905	109	0.600000024	88	145	3.799999952	25	8.300000191	31.20000076	33.20000076	94	142	2.660000086	7	0	180	0	360	0	1080	Q3
94	11020504	14.19999981	51.06890869	37.76316071	1.166666627	Non-white	Survivors	Yes	No	Yes	No	No	No	No	No	No	0	No	No	No	No	No	No	12	27	10	8.800000191	103	0.800000012	113	138	3.5	29.70000076	9.800000191	29.60000038	33.09999847	90	222	3.309999943	3.299999952	0	180	0	360	0	1080	Q2
95	11043567	13.39999962	59.81067276	29.00897598	2.166666746	White	Survivors	No	No	No	No	No	No	No	No	No	0	Yes	No	No	No	No	No										32.79999924	10.80000019	28.89999962	32.90000153	88	288	3.74000001	16.79999924	0	180	0	360	0	1080	Q1
96	11058207	14.39999962	48.43067932	25.49825478	4.333333492	White	Survivors	No	No	No	No	No	No	No	No	No	0	No	No	No	No	No	No										30.39999962	10.89999962	31.20000076	35.70000076	87	233	3.49000001	11.39999962	0	180	0	360	0	1080	Q2
97	11063023	12.60000038	53.89625931	23.62653351	3.666666746	Non-white	Survivors	Yes	No	No	No	No	No	No	No	No	0	Yes	No	No	No	No	No	13	24	7	9	104	0.800000012	116	137	3.900000095	35	12.30000019	27.70000076	35	79	50	4.429999828	1.399999976	0	180	0	360	0	1080	Q1
98	11067527	14.89999962	54.29914093	30.1201725	2.291666746	White	Non-survivors	Yes	No	No	No	No	No	No	No	No	0	No	No	No	No	No	Yes	14	25	13	9.100000381	108	0.699999988	91	143	3.900000095	33	10.5	28.20000076	31.70000076	89	459	3.710000038	12	0	180	1	270.75	1	270.75	Q3
99	11075623	13.5	65.80191803	38.49969101	2.75	White	Survivors	Yes	No	No	No	No	No	No	No	No	0	No	No	No	No	No	No	11	26	9	8.600000381	108	0.5	93	142	3.299999952	33	11.19999981	29.39999962	34	86	216	3.819999933	7.300000191	0	180	0	360	0	1080	Q2
100	11076668	16.39999962	47.5032692	31.18507004	2.625	White	Non-survivors	Yes	No	No	No	No	No	No	Yes	No	0	No	No	No	No	No	Yes	14	30	22	7.900000095	104	0.699999988	101	144	4.099999905	31.39999962	10.10000038	30.20000076	32.09999847	94	124	3.349999905	4.400000095	0	180	0	360	1	513.208313	Q3
101	11105131	12.30000019	55.62049484	21.79964447	1.833333373	White	Survivors	Yes	No	No	No	No	No	No	Yes	No	0	No	No	No	No	No	No	14	29	8	9.800000191	102	0.699999988	85	140	4.599999905	42.20000076	13.80000019	30.10000038	32.70000076	92	286	4.590000153	10.19999981	0	180	0	360	0	1080	Q1
102	11107985	23.10000038	54.70655823	25.05779266	5.041666508	Non-white	Non-survivors	Yes	No	No	No	No	No	No	No	Yes	0	No	No	No	No	No	Yes	18	24	4	8.600000381	101	0.5	116	143	3.5	30.29999924	9.5	30.29999924	31.39999962	97	114	3.140000105	6.099999905	1	95.29166412	1	95.29166412	1	95.29166412	Q4
103	11116402	15.89999962	82.75373077	17.25011635	16	White	Non-survivors	Yes	Yes	No	No	No	No	Yes	No	No	0	No	No	No	No	No	Yes	14	22	22	8.899999619	98	0.699999988	99	134	4.300000191	31.60000038	9.899999619	27.89999962	31.29999924	89	309	3.549999952	10	1	104.2916565	1	104.2916565	1	104.2916565	Q3
104	11116751	14.30000019	69.41778564	21.07419586	2.166666746	White	Non-survivors	Yes	No	No	No	No	No	No	No	No	0	No	No	No	No	No	Yes	15	28	8	9.100000381	100	0.400000006	103	140	3.200000048	38.20000076	12.80000019	32	33.5	95	186	4.010000229	4.400000095	0	180	1	290.4166565	1	290.4166565	Q2
105	11123429	14.19999981	52.348629	39.10794067	5.208333492	Non-white	Survivors	No	No	No	No	No	No	No	No	No	0	No	No	No	No	No	No										28.70000076	9.600000381	26.89999962	33.5	80	179	3.579999924	6.099999905	0	180	0	360	0	1080	Q2
106	11134683	16.89999962	84.22432709	20.06267738	4.583333492	White	Non-survivors	Yes	No	No	No	No	No	No	Yes	No	0	No	No	No	No	No	No	15	21	15	8.899999619	106	0.800000012	115	138	3.700000048	32.90000153	11.39999962	33.90000153	34.59999847	98	175	3.359999895	6.699999809	0	180	0	360	1	442.875	Q4
107	11144445	13.69999981	73.46581268	38.16015244	1.458333373	White	Survivors	Yes	No	No	No	No	No	No	No	No	0	No	No	No	No	No	Yes	10	24	12	8.699999809	106	0.800000012	120	140	4.199999809	35.90000153	11.5	29.39999962	32	92	165	3.910000086	10.89999962	0	180	0	360	0	1080	Q2
108	11147222	12.60000038	46.63336945	37.65348434	6.25	White	Survivors	No	No	No	No	No	No	No	No	No	0	No	No	No	No	No	No										33.5	12.10000038	32.40000153	35.70000076	90	283	3.720000029	13.5	0	180	0	360	0	1080	Q1
109	11148078	12.5	32.1241188	21.41449356	4.166666508	White	Survivors	No	No	No	No	No	No	No	No	No	0	No	No	No	No	No	Yes										30.5	10.80000019	31.20000076	35.40000153	88	159	3.460000038	15.89999962	0	180	0	360	0	1080	Q1
110	11149036	15.5	38.74927139	21.21681786	8.916666985	Non-white	Survivors	Yes	No	No	No	No	No	No	No	No	0	Yes	No	No	No	No	No	13	26	9	8.399999619	104	0.5	109	139	4.099999905	30	10.39999962	32.70000076	34.5	95	302	3.170000076	9.699999809	0	180	0	360	0	1080	Q3
111	11152173	12.10000038	40.74006271	34.02006912	4.166666508	Non-white	Survivors	No	No	No	No	No	No	No	No	No	0	No	No	No	No	No	Yes	20	15	14	7.699999809	106	0.899999976	176	136	4.599999905	35.90000153	11.5	32.59999847	31.89999962	102	265	3.50999999	24.39999962	0	180	0	360	0	1080	Q1
112	11160857	17	96.90287781	25.68576622	8	White	Non-survivors	Yes	No	No	No	No	No	No	Yes	No	0	No	No	No	No	No	Yes	13	21	15	8.899999619	111	0.899999976	106	145	3.900000095	43	13.39999962	27.10000038	30.5	89	239	4.949999809	9.300000191	0	180	0	360	0	1080	Q4
113	11163044	21.29999924	74.85897827	25.34163094	6	White	Non-survivors	Yes	No	No	No	No	No	No	No	No	0	No	No	No	No	No	Yes	15	23	47	8.600000381	99	0.899999976	91	134	3.299999952	21.60000038	7.400000095	32.5	34.29999924	95	139	2.279999971	8	1	36.29166794	1	36.29166794	1	36.29166794	Q4
114	11169916	13.5	71.73273468	33.27016449	3.041666746	White	Survivors	Yes	No	No	No	No	No	No	No	No	0	No	No	No	No	No	Yes	20	21	19	9.300000191	97	0.800000012	121	134	3.599999905	30.29999924	10.89999962	30.60000038	35.70000076	85	432	3.549999952	26.79999924	0	180	0	360	0	1080	Q2
115	11173335	14.89999962	59.03346634	47.42715836	7.541666508	Non-white	Survivors	Yes	No	No	No	No	No	No	No	No	0	No	Yes	Yes	No	No	No	12	29	13	8.300000191	100	0.699999988	208	137	3.799999952	34.70000076	10.80000019	22.79999924	31.20000076	74	185	4.949999809	11.69999981	0	180	0	360	0	1080	Q3
116	11180682	11.60000038	73.14440155	23.91433144	2.875	White	Survivors	Yes	No	No	No	No	No	No	No	No	0	No	No	No	No	No	Yes	13	22	13	7.599999905	100	0.699999988	112	131	3.799999952	35.09999847	13	32	35.70000076	86	157	4.059999943	0.800000012	0	180	0	360	0	1080	Q1
117	11181943	13.5	40.73948669	29.97805977	5.25	Non-white	Survivors	No	No	No	No	No	No	No	No	No	0	No	No	No	No	No	Yes										29.10000038	10.10000038	31.39999962	34.59999847	91	238	3.200000048	14.80000019	0	180	0	360	0	1080	Q2
118	11184182	18.29999924	64.00402069	29.7777729	1.791666627	Non-white	Non-survivors	Yes	No	No	No	No	No	No	No	No	0	No	No	No	No	No	Yes	12	27	9		107	0.699999988	99	142	3.599999905	25.29999924	7.699999809	26.5	32.29999924	82	139	2.900000095	6.300000191	1	61.29166794	1	61.29166794	1	61.29166794	Q4
119	11192275	12.60000038	64.72412872	32.4823761	2	White	Non-survivors	Yes	No	No	No	No	No	No	No	No	0	Yes	No	No	No	No	No	16	24	13	8.899999619	104	1	95	139	4.599999905	30.39999962	10.10000038	30	33.09999847	91	329	3.349999905	17	1	79.54166412	1	79.54166412	1	79.54166412	Q1
120	11204531	14.19999981	76.38469696	29.34702682	2.125	Non-white	Non-survivors	Yes	No	No	No	No	No	No	No	No	0	No	No	No	No	No	No	12	21	10		107	0.5	79	140	3.200000048	32	9.800000191	24.60000038	30.60000038	80	487	3.980000019	10	1	121.5416565	1	121.5416565	1	121.5416565	Q2
121	11224611	14.60000038	79.76548004	35.29036713	2.583333254	Non-white	Survivors	Yes	No	No	No	No	No	No	No	No	0	No	No	No	No	No	No	15	24	21	8.800000191	98	1	149	137	3.299999952	35.5	11.60000038	24.39999962	32.70000076	75	244	4.760000229	15.69999981	0	180	0	360	0	1080	Q3
122	11229275	13.89999962	48.54469681	28.0038166	4.875	White	Non-survivors	Yes	No	No	No	No	No	No	No	No	0	No	No	No	No	No	Yes	23	18	6	8	104	0.5	70	141	3.900000095	30.10000038	9.600000381	28	31.89999962	88	114	3.430000067	8.800000191	0	180	0	360	0	1080	Q2
123	11230056	21.10000038	50.93092346	40.60398865	2.791666746	White	Survivors	Yes	No	No	No	No	No	No	Yes	No	0	No	No	No	No	No	Yes	16	18	7	8.699999809	108	0.5	128	139	3.200000048	26.20000076	7.900000095	24.70000076	30.20000076	82	431	3.200000048	10.19999981	0	180	0	360	0	1080	Q4
124	11278163	17.29999924	54.55810165	30.93123436	19.91666603	Non-white	Non-survivors	Yes	No	No	No	No	No	No	No	No	0	No	No	No	No	No	Yes	14	26	13	8.300000191	98	0.5	140	135	3.299999952	33.20000076	11.89999962	34.20000076	35.70000076	96	65	3.460000038	4.300000191	0	180	0	360	0	1080	Q4
125	11295998	17.10000038	63.41281128	27.25263786	5.75	Non-white	Non-survivors	Yes	No	No	No	No	No	No	No	No	0	No	No	No	No	No	Yes	14	26	9	9.399999619	100	0.699999988	89	136	3.799999952	36.29999924	10.39999962	24.89999962	29.5	87	414	4.190000057	7.099999905	0	180	0	360	1	1012.25	Q4
126	11300135	20.39999962	63.21922684	21.18632698	1.75	White	Survivors	Yes	No	No	No	No	No	No	No	No	0	No	No	No	No	No	No	15	24	9	9	103	0.600000024	77	138	3.599999905	25.5	6.800000191	24.5	30	82	233	2.769999981	4.400000095	0	180	0	360	0	1080	Q4
127	11325572	14.5	88.85079193	26.49941063	3.916666746	Non-white	Survivors	Yes	No	No	No	No	No	No	No	No	0	No	No	No	No	No	Yes	13	25	16	7.300000191	103	0.699999988	121	141	5	36.40000153	11.80000019	34.59999847	32.40000153	106	219	3.410000086	8.5	0	180	0	360	0	1080	Q2
128	11347834	14.69999981	62.01073456	38.90120697	3.958333254	White	Survivors	Yes	No	No	No	No	No	No	Yes	No	0	No	No	Yes	Yes	No	Yes	12	29	17	8.100000381	105	1.600000024	162	146	4.599999905	31.60000038	9.899999619	33.59999847	31.29999924	106	229	2.950000048	4.400000095	0	180	0	360	0	1080	Q3
129	11376978	17	71.00111389	32.32313538	11.125	Non-white	Non-survivors	Yes	No	No	No	No	No	No	No	No	0	No	Yes	No	No	No	Yes	11	20	13	6.900000095	107	0.400000006	295	135	2.5	28.29999924	9.5	30.20000076	33.59999847	90	110	3.150000095	6.400000095	0	180	0	360	0	1080	Q4
130	11387638	18.60000038	75.13928986	35.18840027	12.91666698	Non-white	Non-survivors	Yes	No	No	No	No	No	No	Yes	Yes	0	No	Yes	No	No	No	Yes	14	26	10	9.5	99	0.899999976	124	139	4.699999809	29.89999962	9.100000381	28	30.39999962	92	254	3.25	4.199999809	0	180	1	232.25	1	232.25	Q4
131	11389860	17	53.40146637	28.94990349	6.708333492	Non-white	Survivors	Yes	No	No	No	No	No	No	Yes	No	0	Yes	No	No	No	No	Yes	10	25	6	7.5	105	0.600000024	84	136	3.799999952	27.39999962	8.199999809	22.79999924	29.89999962	76	202	3.599999905	6	0	180	0	360	0	1080	Q4
132	11395359	17	45.76866913	25.23265839	2	White	Survivors	Yes	No	No	No	No	No	No	No	No	0	No	No	No	No	No	No	11	29	7	9	104	0.600000024	91	141	3.400000095	30.5	10.10000038	27.5	33.09999847	83	168	3.670000076	5.800000191	0	180	0	360	0	1080	Q4
133	11438699	15	65.27513885	42.22608185	3.125	White	Survivors	No	No	No	No	No	No	No	No	No	0	No	No	No	No	No	No	15	25	17	9.300000191	106	0.800000012	87	142	4.199999809	31.10000038	10.19999981	31.20000076	32.70000076	96	399	3.25999999	4.5	0	180	0	360	0	1080	Q3
134	11446487	14.69999981	74.08963776	21.2619133	13.04166698	White	Non-survivors	Yes	No	No	No	No	No	No	No	No	0	No	Yes	No	No	No	Yes	8	32	9	8.399999619	83	0.600000024	111	118	4.900000095	33.20000076	11.30000019	30.39999962	34.09999847	89	387	3.730000019	12.60000038	0	180	0	360	0	1080	Q3
135	11454874	18.39999962	66.4045639	22.77916718	5.916666508	White	Survivors	Yes	No	No	No	No	No	No	No	No	0	No	Yes	No	No	No	No	13	27	11	9.699999809	103	0.600000024	140	139	4	26.29999924	8.600000381	29.70000076	32.70000076	91	228	2.900000095	6.099999905	0	180	0	360	0	1080	Q4
136	11459267	13.10000038	68.85772705	22.66739082	2.708333254	White	Survivors	Yes	No	No	No	No	No	No	Yes	No	0	No	No	No	No	No	Yes										23.89999962	7.699999809	30.29999924	32.20000076	94	103	2.539999962	0.800000012	0	180	0	360	0	1080	Q1
137	11460286	13.10000038	49.08927155	26.27033806	3.083333254	Non-white	Survivors	Yes	No	No	No	No	No	No	No	No	0	No	No	No	No	No	No	15	24	7	9.399999619	103	0.600000024	118	138	3.799999952	33.59999847	11.10000038	30	33	91	276	3.700000048	2.5	0	180	0	360	0	1080	Q1
138	11464871	12.89999962	44.68417358	38.86977005	1.708333373	White	Survivors	Yes	No	No	No	No	No	No	No	No	0	No	No	No	No	No	No	14	24	6	9	107	0.699999988	89	141	4.199999809	35.70000076	12.10000038	28.10000038	34	83	304	4.309999943	3.799999952	0	180	0	360	0	1080	Q1
139	11465435	15	50.01177979	33.06617355	2.208333254	White	Survivors	No	No	No	No	No	No	No	No	No	0	No	No	No	No	No	Yes										25.60000038	8.300000191	27.5	32.40000153	85	205	3.019999981	4	0	180	0	360	0	1080	Q3
140	11471466	16.79999924	78.4126358	25.60650444	6.166666508	White	Non-survivors	Yes	No	No	Yes	No	No	No	Yes	Yes	0	No	No	No	No	No	No	13	19	37	7.900000095	105	1.200000048	104	137	5	23.39999962	7.099999905	22.79999924	30.29999924	74	446	3.269999981	18.79999924	1	36.29166794	1	36.29166794	1	36.29166794	Q4
141	11473306	12.60000038	61.3008461	22.64346695	6.875	Non-white	Non-survivors	Yes	No	No	No	No	No	No	No	No	0	No	No	No	No	No	Yes	14	24	10	9.300000191	106	0.5	145	144	3.099999905	33.79999924	11.5	32.79999924	34	96	259	3.50999999	6.900000095	0	180	1	279.125	1	279.125	Q1
142	11497550	12.89999962	80.98517609	31.8339653	2.958333254	White	Survivors	Yes	No	No	No	No	No	No	No	No	0	No	Yes	No	No	No	Yes	14	24	17	9.399999619	102	0.699999988	189	136	4.099999905	41.29999924	12.60000038	27.89999962	30.5	92	273	4.510000229	8.300000191	0	180	0	360	0	1080	Q1
143	11519021	20.29999924	60.22959137	26.48290825	14.83333302	Non-white	Survivors	Yes	No	No	No	No	No	No	Yes	No	0	No	No	No	No	No	No	13	25	22	8.899999619	103	0.800000012	178	141	4	26.5	8.300000191	28.29999924	31.29999924	90	70	2.930000067	0.800000012	0	180	0	360	0	1080	Q4
144	11558269	13.69999981	59.79755783	23.41342354	4.166666508	White	Survivors	No	No	No	No	No	No	No	No	No	0	No	No	No	No	No	No										32.29999924	10.80000019	31.5	33.40000153	94	222	3.430000067	8.300000191	0	180	0	360	0	1080	Q2
145	11560741	15.19999981	70.16072083	46.54481506	2.875	White	Survivors	Yes	No	No	No	No	No	No	No	No	0	No	Yes	No	No	No	No	11	22	17		104	0.800000012	191	137	4.400000095	26.70000076	8.300000191	29.20000076	31.10000038	94	421	2.839999914	9.300000191	0	180	0	360	0	1080	Q3
146	11564836	17.89999962	58.70994568	27.13701057	7.291666508	Non-white	Survivors	Yes	No	No	No	No	No	No	No	No	0	No	No	No	No	No	No	19	17	21	7.300000191	107	1.100000024	221	140	3.299999952	26.79999924	8	23.89999962	29.79999924	80	138	3.329999924	14.80000019	0	180	0	360	0	1080	Q4
147	11568608	14	68.02583313	25.60650444	6.75	White	Survivors	Yes	No	No	No	No	No	No	No	No	0	No	No	No	No	No	No	13	27	14	9.300000191	101	0.899999976	98	141	4.300000191	31.29999924	10.60000038	30.5	33.90000153	90	249	3.470000029	4.199999809	0	180	0	360	0	1080	Q2
148	11587889	13.60000038	68.97523499	23.24079895	6.166666508	White	Survivors	Yes	No	No	No	Yes	No	No	Yes	No	0	No	No	No	No	No	Yes	14	28	20		94	0.600000024	163	136	3.799999952	33.70000076	11.10000038	28.89999962	32.90000153	88	241	3.839999914	19.70000076	0	180	0	360	0	1080	Q2
149	11596232	15.89999962	65.99088287	29.05295181	11.875	Non-white	Non-survivors	Yes	No	No	No	Yes	No	No	Yes	No	0	No	No	Yes	No	No	No	10	35	13	8.199999809	97	0.400000006	168	142	3.5	32.29999924	10	31	31	100	97	3.230000019	13.89999962	1	116.125	1	116.125	1	116.125	Q3
150	11597547	13.39999962	78.06401825	28.30615997	33.41666794	Non-white	Survivors	No	No	No	No	No	No	Yes	No	No	0	No	No	No	No	No	No	14	26	10	8.800000191	102	0.699999988	92	142	3.799999952	39.79999924	12.89999962	28.89999962	32.40000153	89	246	4.460000038	10.5	0	180	0	360	0	1080	Q1
151	11608108	12.39999962	67.52204895	35.14521027	3.833333254	White	Survivors	Yes	No	No	No	No	No	No	No	No	0	No	No	No	No	No	Yes			13		108	1		142	3.900000095	34.29999924	12.19999981	31.39999962	35.59999847	88	104	3.890000105	2.200000048	0	180	0	360	0	1080	Q1
152	11618238	14.10000038	77.63014221	36.52692795	2.75	White	Non-survivors	Yes	No	No	No	No	No	No	No	No	0	No	Yes	No	No	No	Yes	14	22	17	7.800000191	103	0.699999988	142	135	4.400000095	31.79999924	10.30000019	29.89999962	32.40000153	92	134	3.440000057	6.800000191	1	136.125	1	136.125	1	136.125	Q2
153	11622895	13.60000038	27.22371864	25.24069786	2.166666746	White	Survivors	Yes	No	No	No	No	No	No	No	No	0	No	No	No	No	No	Yes	18	24	10	9.199999809	100	0.600000024	214	138	4.099999905	38	12.5	28.29999924	32.90000153	86	384	4.420000076	25.70000076	0	180	0	360	0	1080	Q2
154	11622905	14.80000019	58.41511154	32.00812912	5.166666508	Non-white	Survivors	Yes	No	No	No	No	No	No	No	No	1	No	No	No	Yes	No	No	20	8	79	7.400000095	100	11.60000038	117	125	3.200000048	36	12	28.79999924	33.29999924	86	146	4.170000076	15.19999981	0	180	0	360	0	1080	Q3
155	11625596	18	79.9311676	23.96531296	7.583333492	White	Non-survivors	Yes	No	No	No	Yes	No	No	Yes	No	0	No	No	No	No	No	Yes	16	25	97	8.600000381	99	1.899999976	146	136	4.199999809	21	7.099999905	27.89999962	33.79999924	83	431	2.549999952	20.10000038	0	180	0	360	0	1080	Q4
156	11630848	12.69999981	68.88208771	29.42872238	1.375	Non-white	Survivors	Yes	No	No	No	No	Yes	No	No	No	0	No	No	No	No	No	No	17	20	3	9.600000381	103	0.600000024	133	140	3.799999952	43	14.19999981	32.79999924	35.40000153	93	227	4.849999905	14.30000019	0	180	0	360	0	1080	Q1
157	11651571	16.79999924	76.50177002	20.6075573	11.04166698	White	Non-survivors	Yes	No	No	No	Yes	No	No	Yes	No	0	No	No	No	Yes	No	Yes	17	28	59	8.899999619	102	1.799999952	162	147	4.199999809	37.20000076	11.60000038	30.79999924	31.20000076	99	189	3.769999981	13.10000038	0	180	0	360	0	1080	Q4
158	11652091	19.39999962	71.5089035	17.92455292	2.958333254	White	Non-survivors	Yes	No	No	No	No	No	No	No	No	0	No	No	No	No	No	Yes	14	27	38	8.199999809	91	1.200000048	89	128	4.199999809	25	8	30.10000038	32	94	469	2.650000095	5.900000095	1	80.16666412	1	80.16666412	1	80.16666412	Q4
159	11661096	13.39999962	75.54242706	25.1302948	1.75	Non-white	Survivors	Yes	No	No	Yes	No	No	No	No	No	0	No	No	No	No	No	No	8	25	11	8.399999619	109	0.699999988	100	142	4.300000191	33.20000076	11	30.10000038	33.09999847	91	98	3.650000095	9.5	0	180	0	360	0	1080	Q1
160	11670701	15.39999962	73.48362732	17.25011635	1.875	White	Non-survivors	Yes	No	No	No	No	No	No	Yes	No	0	No	No	No	No	Yes	No	7	34	11		99	0.699999988	82	135	4.800000191	27.39999962	8.899999619	31.20000076	32.5	96	88	2.849999905	5.900000095	1	59.125	1	59.125	1	59.125	Q3
161	11671517	13.60000038	81.8706131	28.71586609	7.666666508	White	Survivors	Yes	No	No	No	No	No	No	No	Yes	0	No	No	No	Yes	No	No	15	19	17	8.800000191	107	1	105	141	4	21	7.199999809	28.70000076	34.59999847	83	41	2.50999999	0.800000012	0	180	0	360	0	1080	Q2
162	11691817	12.80000019	77.52173615	20.33706474	3.208333254	White	Survivors	Yes	No	No	No	No	No	No	No	No	0	No	No	No	No	No	Yes	15	27	9	9.300000191	95	0.800000012	103	133	4.099999905	34.79999924	11.80000019	32	33.90000153	94	217	3.690000057	3.900000095	0	180	0	360	0	1080	Q1
163	11693765	13.60000038	82.10512543	32.41720581	1.166666627	White	Survivors	No	No	No	No	No	No	No	Yes	No	0	Yes	No	No	No	No	No										33.29999924	10.80000019	28.60000038	32.29999924	89	202	3.75999999	9.100000381	0	180	0	360	0	1080	Q2
164	11732074	13.39999962	61.48170471	22.59674072	2.75	Non-white	Survivors	Yes	No	No	No	No	No	No	No	No	0	No	Yes	No	No	No	Yes	12	26	9	9	103	0.5	124	141	4.300000191	34.5	11	27.39999962	31.89999962	86	199	4.019999981	1.200000048	0	180	0	360	0	1080	Q1
165	11735968	16.29999924	65.84379578	27.94041252	8.083333015	White	Survivors	Yes	No	No	No	No	No	No	No	No	0	Yes	No	No	No	Yes	No	8	28	21	8	105	0.5	135	137	4	21	7	34.09999847	33.40000153	102	52	2.24000001	4	0	180	0	360	0	1080	Q3
166	11749479	12.10000038	54.82389069	23.8594532	2.583333254	White	Survivors	Yes	No	No	No	No	No	No	No	No	0	No	No	No	No	No	No	9	32	17	9.800000191	105	0.899999976	107	141	5.099999905	43	14.19999981	30.5	33	93	299	4.75	5.099999905	0	180	0	360	0	1080	Q1
167	11752489	13.89999962	58.93725586	33.30674744	6.875	White	Survivors	Yes	No	No	No	Yes	No	No	Yes	No	0	No	No	No	No	No	No	9	46	26	9.5	88	0.699999988	88	139	3.900000095	37.20000076	11.39999962	31.5	30.60000038	103	328	3.609999895	12.89999962	0	180	0	360	0	1080	Q2
168	11756780	26.79999924	72.43281555	28.27675819	5.791666508	White	Non-survivors	Yes	No	No	No	Yes	No	No	No	No	0	No	No	No	No	No	Yes	12	23	30	6.300000191	103	1.200000048	88	135	3.200000048	21.39999962	6.599999905	22.79999924	29.5	77	194	2.789999962	2.900000095	1	31.25	1	31.25	1	31.25	Q4
169	11771169	14.69999981	69.32115936	20.02865601	5.291666508	White	Survivors	Yes	No	No	No	No	No	No	No	No	0	No	No	No	No	No	Yes	16	24	9	8.300000191	104	0.5	150	140	3.799999952	25.39999962	8.100000381	25.10000038	31.89999962	79	506	3.220000029	12.69999981	0	180	0	360	0	1080	Q3
170	11771462	14.89999962	92.46166992	27.80134583	3.791666746	White	Non-survivors	Yes	No	No	No	No	No	No	No	No	0	No	No	No	No	No	No	13	24	22	8.5	106	1.100000024	87	139	4.400000095	33.79999924	11.30000019	29.70000076	33.5	89	174	3.819999933	6.199999809	0	180	0	360	1	942.166687	Q3
171	11778655	13.5	78.08302307	28.81481171	1.333333373	White	Survivors	No	No	No	No	No	No	No	No	No	0	No	Yes	No	No	No	No	12	32	17	9.199999809	102	0.899999976	181	143	3.299999952	34.29999924	11.69999981	30.20000076	34.29999924	88	186	3.890000105	7.300000191	0	180	0	360	0	1080	Q2
172	11790503	14.30000019	54.45762253	33.64354706	1.625	Non-white	Survivors	Yes	No	No	No	No	No	No	No	No	0	No	Yes	No	No	No	Yes	13	26	7	7.300000191	102	0.5	65	138	2.900000095	27.20000076	9.600000381	30.5	35.29999924	86	217	3.150000095	4	0	180	0	360	0	1080	Q2
173	11799366	14	91.53379822	17.25011635	5.708333492	White	Survivors	Yes	No	No	Yes	Yes	No	No	No	No	0	No	No	No	No	No	Yes	15	26	32	9.100000381	102	1.100000024	145	139	3.799999952	29.70000076	10.5	29.10000038	35.20000076	83	322	3.589999914	10	0	180	0	360	0	1080	Q2
174	11824101	18.89999962	39.66794586	29.44642639	4.541666508	Non-white	Survivors	Yes	No	No	No	Yes	No	No	No	No	0	No	No	No	No	No	No	19	19	10	8.899999619	102	0.699999988	116	140	4.199999809	25.70000076	7.900000095	22.79999924	30.70000076	74	326	4.25	6.900000095	0	180	0	360	0	1080	Q4
175	11824773	15.5	67.85462952	30.08454132	1.833333373	Non-white	Survivors	Yes	No	No	No	No	No	No	No	No	0	No	No	No	No	No	Yes	10	25	8	8.199999809	108	0.600000024		140	3.200000048	23.10000038	7.199999809	29.60000038	31.20000076	95	176	2.430000067	4.300000191	0	180	0	360	0	1080	Q3
176	11843931	16.10000038	75.65026855	29.06070137	19.25	White	Non-survivors	Yes	No	No	No	No	No	No	No	No	0	No	Yes	No	No	No	Yes	15	23	18	8.800000191	106	1	256	140	4.099999905	29.29999924	9.399999619	31.10000038	31.89999962	98	367	3	6.300000191	1	56.5	1	56.5	1	56.5	Q3
177	11855128	15.80000019	91.61367035	26.88682938	5.625	White	Non-survivors	Yes	No	No	Yes	Yes	No	No	No	No	0	No	Yes	Yes	Yes	No	No	19	19	42	8	97	1.700000048	402	131	3.599999905	26.20000076	8.399999619	28.10000038	32.09999847	88	207	2.99000001	15.89999962	0	180	0	360	1	369.9583435	Q3
178	11859683	13.60000038	54.67626572	23.76395988	4.583333492	White	Survivors	No	No	No	No	No	No	No	No	No	0	No	No	No	No	No	No										29.39999962	9.899999619	30.29999924	33.70000076	90	190	3.269999981	12	0	180	0	360	0	1080	Q2
179	11867658	15.80000019	68.92292023	17.997715	4.666666508	White	Non-survivors	Yes	No	No	No	No	Yes	No	No	No	0	No	No	No	No	No	Yes	12	19	11	8.199999809	104	0.400000006	98	135	4.099999905	22	7.199999809	29.10000038	32.70000076	89	161	2.470000029	1.799999952	1	63	1	63	1	63	Q3
180	11889374	12.10000038	66.27474213	23.08095551	6.958333492	White	Survivors	Yes	No	No	No	No	No	Yes	No	No	0	No	No	No	No	No	No	10	24	20	7.400000095	107	0.699999988	88	137	3.700000048	29.89999962	8.399999619	32.70000076	32.20000076	102	128	2.579999924	10.5	0	180	0	360	0	1080	Q1
181	11898225	13.60000038	66.16465759	24.4865036	5.625	White	Survivors	Yes	No	No	No	No	No	Yes	No	No	0	No	Yes	No	No	No	No	17	27	11	9.199999809	99	0.699999988	227	139	3.900000095	34.59999847	12.39999962	31.39999962	35.70000076	88	237	3.950000048	10	0	180	0	360	0	1080	Q2
182	11917574	14.89999962	56.393013	26.19496727	4.083333492	White	Survivors	Yes	No	No	No	No	No	No	Yes	No	0	No	No	No	No	No	Yes	14	23	9	8.800000191	107	0.5	113	140	3.900000095	35.5	11.5	32.20000076	32.40000153	99	291	3.569999933	1.799999952	0	180	0	360	0	1080	Q3
183	11921578	14.80000019	91.93805695	28.7644577	2.958333254	White	Non-survivors	Yes	No	No	No	No	No	No	No	No	0	No	Yes	No	No	No	Yes	12	28	16	8.5	104	0.800000012	93	140	4	32.5	10.80000019	28.60000038	33.29999924	86	457	3.769999981	10.69999981	1	136.4166718	1	136.4166718	1	136.4166718	Q3
184	11924161	12.80000019	92.10546112	21.98488617	4	White	Non-survivors	Yes	No	No	No	No	No	No	Yes	No	0	No	No	No	No	No	No	11	31	22		102	0.800000012	143	139	4.5	32.59999847	10.80000019	30.5	33.20000076	92	217	3.549999952	3.200000048	0	180	1	338.25	1	338.25	Q1
185	11937460	13.5	87.69570923	26.3381176	4.083333492	White	Non-survivors	Yes	No	No	No	No	No	No	No	No	0	No	No	No	No	No	Yes	17	22	22	8.100000381	103	0.699999988	119	138	3.900000095	40.20000076	12.69999981	30.10000038	31.60000038	95	196	4.21999979	8.699999809	0	180	1	289.4166565	1	289.4166565	Q2
186	11943487	15.5	48.34156418	26.5714798	5.041666508	Non-white	Non-survivors	Yes	No	No	No	No	No	No	No	No	0	No	No	No	No	No	Yes	20	21	7	9.899999619	105	0.600000024	91	142	4.099999905	37.59999847	11.80000019	23.89999962	31.39999962	76	321	4.929999828	3.799999952	0	180	1	203.25	1	203.25	Q3
187	11955019	14.5	53.56328583	23.72657585	3.041666746	White	Survivors	Yes	No	No	No	No	No	No	No	No	0	No	No	No	No	No	No	14	24	7	8.399999619	102	0.5	128	137	3.400000095	31.10000038	10.60000038	32.5	34.09999847	95	150	3.25999999	7.699999809	0	180	0	360	0	1080	Q2
188	12000986	12.30000019	44.10214233	26.50287247	4.625	White	Survivors	Yes	No	No	No	No	Yes	No	No	No	0	No	No	No	No	No	No	11	23	13		104	1		138	4.5	33.70000076	11.10000038	30.5	32.90000153	93	158	3.640000105	13.69999981	0	180	0	360	0	1080	Q1
189	12004925	12.89999962	91.80208588	25.34996986	11.70833302	White	Non-survivors	Yes	No	No	No	Yes	No	Yes	Yes	No	0	No	No	No	Yes	No	No	16	29	25	9.5	99	1.299999952	109	138	5.5	36.5	11.80000019	30.10000038	32.29999924	93	179	3.920000076	5.900000095	0	180	0	360	0	1080	Q1
190	12005158	13.89999962	46.30085754	25.26331902	9.625	Non-white	Survivors	Yes	No	No	No	No	No	No	No	No	0	No	No	No	No	No	Yes	14	24	17	7.900000095	106	0.699999988	169	140	3.900000095	28.20000076	9.5	34.40000153	33.70000076	102	155	2.75999999	2.799999952	0	180	0	360	0	1080	Q2
191	12009711	12.30000019	61.48059464	22.14290047	1.25	White	Survivors	Yes	No	No	No	No	No	No	No	No	0	No	No	No	No	No	Yes	18	23	12	10	101	1	80	142	4.300000191	36.59999847	12.5	35	34.20000076	105	256	3.480000019	3.599999905	0	180	0	360	0	1080	Q1
192	12025479	13.10000038	58.33420181	24.80004883	1.5	White	Survivors	No	No	No	No	No	No	No	No	No	0	No	No	No	No	No	Yes	9	26	8	8.699999809	101	0.5	142	136	4.400000095	33.09999847	11.19999981	32.90000153	33.79999924	97	215	3.400000095	9.699999809	0	180	0	360	0	1080	Q1
193	12070067	12.30000019	81.33403015	22.98397255	1.666666627	White	Non-survivors	Yes	No	No	No	No	No	No	No	No	0	No	No	No	No	No	Yes	11	28	10		101	0.699999988	84	136	3.900000095	32.40000153	11.39999962	32.79999924	35.09999847	93	318	3.480000019	4.900000095	1	128	1	128	1	128	Q1
194	12071644	13	95.32445526	35.53026962	1.083333373	White	Survivors	Yes	No	No	No	Yes	No	No	No	No	0	No	Yes	No	Yes	No	No	22	25	51	9.699999809	94	1.899999976	526	137	4.199999809	37.90000153	12.69999981	30.29999924	33.59999847	90	87	4.199999809	6.400000095	0	180	0	360	0	1080	Q1
195	12074223	18.89999962	60.10279846	24.83666039	5.041666508	Non-white	Survivors	Yes	No	No	No	No	No	No	No	No	0	Yes	Yes	No	No	Yes	No	14	23	12	8.100000381	99	1	407	136	4.300000191	28.5	8.5	22.79999924	29.79999924	74	116	3.960000038	6.900000095	0	180	0	360	0	1080	Q4
196	12079605	21.39999962	54.8131485	28.20070839	8.791666985	Non-white	Survivors	Yes	No	No	No	No	No	No	No	No	0	No	No	No	No	No	Yes	9	27	6	8.300000191	106	0.600000024	107	138	3.700000048	23.39999962	7.599999905	22.79999924	32.59999847	74	50	3.609999895	0.899999976	0	180	0	360	0	1080	Q4
197	12131423	13	52.81372452	31.6581974	13.66666698	Non-white	Survivors	Yes	No	No	Yes	No	No	No	No	No	0	No	Yes	Yes	Yes	No	Yes	23	22	23	8.800000191	93	3.700000048	157	138	4.300000191	21	6.599999905	32.79999924	31.39999962	104	175	2.24000001	9.100000381	0	180	0	360	0	1080	Q1
198	12153009	11.89999962	49.18958282	38.74084091	2.75	White	Survivors	Yes	No	No	No	No	No	No	No	No	0	No	No	No	No	No	No										39.29999924	12.89999962	30.5	32.79999924	93	291	4.230000019	7.900000095	0	180	0	360	0	1080	Q1
199	12155528	13.69999981	56.94266891	34.61323547	6.458333492	Non-white	Survivors	No	No	No	No	No	No	No	No	No	0	No	No	No	No	No	Yes	16	27	12	8.800000191	105	0.800000012	184	144	3.799999952	32.5	10.89999962	28.70000076	33.5	86	247	3.789999962	11.80000019	0	180	0	360	0	1080	Q2
200	12162878	15.80000019	72.49198151	37.4541893	12.125	White	Survivors	Yes	No	No	No	Yes	No	No	No	No	0	No	No	Yes	Yes	No	No	16	24	58	8.300000191	101	1.799999952	157	141	4.400000095	23.5	7.300000191	26.10000038	31.10000038	84	339	2.799999952	9	0	180	0	360	0	1080	Q3
201	12185360	18.20000076	62.52871704	21.92724609	2.833333254	White	Survivors	Yes	No	No	No	No	No	No	No	No	0	No	No	No	No	No	No	12	23	16	7.900000095	107	0.699999988	112	142	4.099999905	24	8.5	32.79999924	35.40000153	93	75	2.589999914	0.800000012	0	180	0	360	0	1080	Q4
202	12190096	13.80000019	91.55316162	32.34752274	16.66666603	White	Non-survivors	Yes	No	No	No	Yes	No	No	No	No	0	No	No	No	No	No	No	18	18	38	8.199999809	109	1	141	145	4.199999809	43	14.19999981	30.60000038	32.90000153	93	150	4.710000038	18.79999924	0	180	0	360	0	1080	Q2
203	12191423	17.60000038	51.32878494	44.19844437	5.791666508	White	Non-survivors	Yes	No	No	No	No	No	No	No	No	0	No	No	No	No	No	Yes	12	28	9		104	0.699999988	103	139	4.699999809	30.10000038	9.600000381	29.10000038	31.79999924	92	207	3.279999971	5.599999905	0	180	0	360	1	735.916687	Q4
204	12195760	17.20000076	82.68623352	27.73142242	2	Non-white	Non-survivors	Yes	No	No	No	No	No	No	No	No	0	No	No	No	No	No	Yes	12	30	31	5.699999809	104	1.299999952	96	143	3.299999952	26.89999962	8.699999809	28	32.29999924	87	408	3.109999895	4.599999905	0	180	0	360	1	377.375	Q4
205	12230603	13	62.53061295	20.99523735	3.583333254	White	Survivors	Yes	No	No	No	No	No	No	No	No	0	No	No	No	No	No	No										32.79999924	10.89999962	32.20000076	33.20000076	97	172	3.380000114	7.400000095	0	180	0	360	0	1080	Q1
206	12239712	17	83.39067841	25.05887985	8.041666985	White	Non-survivors	Yes	No	No	No	No	No	No	No	No	0	No	No	No	No	No	Yes	12	24	6	8	104	0.600000024	153	136	3.900000095	34.90000153	11.19999981	27.89999962	32.20000076	87	219	4.019999981	11.80000019	1	78.33333588	1	78.33333588	1	78.33333588	Q4
207	12244889	19.39999962	74.01591492	31.78427124	7.708333492	Non-white	Non-survivors	Yes	No	No	Yes	Yes	No	No	No	No	0	Yes	Yes	Yes	Yes	Yes	Yes	20	22	51	11.89999962	93	3	145	135	4.400000095	43	13.5	23	31.29999924	74	331	4.949999809	17.79999924	0	180	0	360	0	1080	Q4
208	12271567	12.39999962	46.10719299	19.62555695	1.458333373	Non-white	Survivors	Yes	No	No	No	No	No	No	No	No	0	No	No	No	No	No	Yes										34	11.10000038	31.39999962	32.59999847	96	314	3.529999971	10	0	180	0	360	0	1080	Q1
209	12277799	13.30000019	72.83473969	25.747612	6.666666508	White	Non-survivors	Yes	No	No	No	Yes	No	Yes	No	No	0	No	No	No	No	No	Yes	17	23	18	9.300000191	101	0.600000024	195	141	3.799999952	37.79999924	12.39999962	31.10000038	32.79999924	95	328	3.99000001	3.400000095	1	157.125	1	157.125	1	157.125	Q1
210	12294203	12.10000038	79.48830414	31.4812603	3.916666746	White	Survivors	Yes	No	No	No	No	No	No	No	No	0	No	No	No	No	No	No	18	21	18	8.699999809	88	1	123	127	4.800000191	34.59999847	11.19999981	29.60000038	32.40000153	91	262	3.789999962	4.199999809	0	180	0	360	0	1080	Q1
211	12299647	14.80000019	67.57668304	23.0339222	1.25	White	Survivors	Yes	No	Yes	No	No	No	No	Yes	No	0	No	No	No	Yes	No	No	15	29	38	10.30000019	96	1.600000024	129	136	4.199999809	30.89999962	10.30000019	30	33.20000076	90	216	3.420000076	15.80000019	0	180	0	360	0	1080	Q3
212	12306140	13.30000019	56.29925919	40.78750229	5.333333492	White	Non-survivors	No	No	No	No	No	No	No	No	No	0	No	No	No	No	No	No										34.09999847	10.89999962	28.70000076	32	90	206	3.809999943	10.89999962	0	180	0	360	0	1080	Q1
213	12307340	12.69999981	83.30935669	24.49405289	3.708333254	White	Survivors	Yes	No	No	No	No	No	No	Yes	No	0	No	No	No	No	No	No	14	23	7	8.800000191	104	0.600000024	93	141	3.700000048	31.79999924	11	31.39999962	34.59999847	91	166	3.5	5.300000191	0	180	0	360	0	1080	Q1
214	12353347	13.30000019	57.29652023	43.59928894	5.208333492	White	Survivors	No	No	No	No	No	No	No	No	No	0	No	No	No	No	No	Yes	11	26	10		108	0.600000024	92	141	3.900000095	40.29999924	13.39999962	30.29999924	33.29999924	91	186	4.440000057	4.599999905	0	180	0	360	0	1080	Q1
215	12370921	15.89999962	57.90602493	37.73681641	6.083333492	White	Non-survivors	Yes	No	No	No	No	No	No	No	No	0	No	No	No	No	No	Yes	12	29	11	8.600000381	107	0.699999988	90	144	3.599999905	26.10000038	8.600000381	28.60000038	33.20000076	86	82	3.029999971	2.099999905	1	44.375	1	44.375	1	44.375	Q3
216	12390274	13	95.80152893	35.34594727	3.625	Non-white	Non-survivors	Yes	No	No	No	Yes	No	No	Yes	No	0	No	No	Yes	No	No	No	13	30	22	8.399999619	94	1.100000024	122	132	4.900000095	26.70000076	8.399999619	27.5	31.5	87	225	3.059999943	6.300000191	0	180	0	360	1	401.0833435	Q1
217	12392480	12.5	60.82493973	29.7151413	1.166666627	White	Survivors	Yes	No	No	No	No	No	No	No	No	0	No	No	No	No	No	Yes	11	28	14	9.300000191	105	0.800000012	152	140	4.099999905	37.09999847	12.30000019	30.29999924	33.09999847	92	260	4.059999943	5.400000095	0	180	0	360	0	1080	Q1
218	12399828	14.60000038	74.90519714	30.27156258	5.916666508	White	Non-survivors	Yes	No	No	No	No	No	No	No	No	0	No	No	No	No	No	Yes	17	22	11		98	0.699999988	100	133	3.700000048	37.70000076	12.10000038	29.29999924	32.09999847	91	140	4.130000114	5.599999905	0	180	0	360	0	1080	Q3
219	12401309	13.39999962	76.04232788	22.97269249	1.833333373	White	Survivors	Yes	No	No	No	No	Yes	No	No	No	0	No	No	No	No	No	No	11	28	7	8.199999809	106	0.600000024	90	141	3.5	35.90000153	12	29.39999962	33.79999924	87	223	3.970000029	7.199999809	0	180	0	360	0	1080	Q1
220	12413842	14.80000019	58.67660904	34.54586792	5.125	White	Non-survivors	Yes	No	No	No	No	No	No	Yes	No	0	Yes	No	No	No	No	Yes	14	27	12	9.899999619	102	0.699999988	99	139	4.099999905	37.79999924	12.39999962	29.39999962	32.90000153	89	96	4.239999771	3.400000095	0	180	0	360	1	362.4166565	Q3
221	12421141	15.60000038	64.14544678	42.57413483	2.583333254	Non-white	Survivors	Yes	No	No	No	Yes	No	No	No	No	0	No	No	No	No	No	No	8	30	6	8.800000191	101	0.800000012	119	139	3.900000095	32.20000076	10.80000019	31.60000038	33.5	94	232	3.420000076	4.199999809	0	180	0	360	0	1080	Q3
222	12426135	13.30000019	49.27464676	27.47491264	5.208333492	White	Survivors	No	No	No	No	No	No	No	No	No	0	No	No	No	No	No	No										29.29999924	10.19999981	30.29999924	34.90000153	87	275	3.380000114	14.30000019	0	180	0	360	0	1080	Q1
223	12426368	16.39999962	54.63950348	47.42715836	5.166666508	Non-white	Non-survivors	No	No	No	No	No	No	No	Yes	No	0	No	No	No	Yes	No	No	17	27	25	8.699999809	99	6.099999905	112	138	4.800000191	29.89999962	10	34.09999847	33.59999847	101	160	2.920000076	7.699999809	0	180	0	360	0	1080	Q3
224	12439034	16.29999924	68.62122345	36.90491104	11.79166698	White	Non-survivors	Yes	No	No	No	Yes	No	No	No	No	0	No	No	No	No	No	Yes	17	26	18		95	0.5	81	134	4.099999905	26.29999924	7.800000191	27.89999962	29.70000076	94	506	2.799999952	4.599999905	1	40.125	1	40.125	1	40.125	Q3
225	12440367	13	86.37324524	24.44393158	2.666666746	White	Survivors	Yes	No	No	No	No	No	No	No	No	0	No	No	No	No	No	No	11	31	27	8.600000381	99	0.899999976	95	137	3.5	29	9.899999619	28.70000076	34.09999847	84	174	3.430000067	5.400000095	0	180	0	360	0	1080	Q1
226	12457479	13.39999962	66.3731842	27.32210922	1.291666627	White	Survivors	No	No	No	No	No	No	No	No	No	0	No	Yes	No	No	No	Yes	14	29	13	9	101	0.800000012	135	141	3.400000095	35.59999847	12.30000019	32.09999847	34.5	93	184	3.829999924	11.5	0	180	0	360	0	1080	Q1
227	12465781	12.89999962	58.17887497	24.20009232	4.125	White	Survivors	No	No	No	No	No	No	No	No	No	0	No	No	No	No	No	Yes										31.39999962	10.5	32.20000076	33.5	96	170	3.269999981	5	0	180	0	360	0	1080	Q1
228	12470697	16.60000038	46.12846756	36.94652557	9.666666985	Non-white	Survivors	Yes	No	No	No	No	No	No	No	No	0	No	No	No	No	No	No	12	25	8	8.399999619	101	0.600000024	115	138	3.700000048	26.89999962	8.800000191	31.29999924	32.70000076	96	95	2.809999943	11	0	180	0	360	0	1080	Q4
229	12476117	11.89999962	63.40129471	25.92212296	1.208333373	White	Survivors	Yes	No	No	No	No	No	No	No	No	0	No	No	No	No	No	No	8	28	11		102	0.600000024	92	138	5	40.29999924	13.5	30.70000076	33.5	92	257	4.400000095	5	0	180	0	360	0	1080	Q1
230	12478513	18.20000076	57.8042984	19.46268272	17.91666603	Non-white	Non-survivors	Yes	No	No	No	No	No	Yes	Yes	No	0	No	No	No	No	No	Yes	18	25	28	7.199999809	98	0.5	66	135	5.599999905	28.20000076	8.800000191	29.10000038	31.20000076	93	287	3.019999981	16.29999924	1	125.25	1	125.25	1	125.25	Q4
231	12486434	17.79999924	69.89429474	22.61217308	4.916666508	Non-white	Non-survivors	Yes	No	No	No	No	No	No	No	No	0	No	Yes	No	No	Yes	Yes	10	27	11		102	0.600000024	176	139	4.400000095	24.10000038	7.5	30.70000076	31.10000038	99	229	2.440000057	5.300000191	0	180	0	360	0	1080	Q4
232	12494219	17.79999924	69.42107391	32.38693237	1.625	White	Non-survivors	Yes	No	No	No	No	No	No	No	No	0	No	No	No	No	No	Yes	15	22	24		104	0.800000012	94	137	4.199999809	23.79999924	8.300000191	33.09999847	34.90000153	95	41	2.50999999	2.400000095	1	46	1	46	1	46	Q4
233	12505991	15.89999962	32.42789459	37.7750206	3.75	White	Non-survivors	Yes	No	No	No	No	No	No	No	No	0	No	No	No	No	No	Yes	14	22	11	8.399999619	108	0.400000006	160	140	3.5	33.70000076	11.30000019	30.39999962	33.40000153	91	416	3.700000048	6.900000095	0	180	1	324.25	1	324.25	Q3
234	12519505	14.30000019	83.55228424	33.83060837	1.875	White	Survivors	Yes	No	No	No	Yes	No	No	No	No	0	No	No	No	No	No	No	17	23	25	8.699999809	101	0.699999988	99	136	4.699999809	26.89999962	8.300000191	29.70000076	30.89999962	96	124	2.789999962	6.400000095	0	180	0	360	0	1080	Q2
235	12528429	13.80000019	70.55114746	33.12859344	1.333333373	Non-white	Survivors	No	No	No	No	No	No	No	No	No	0	No	Yes	No	No	No	Yes	13	24	25	8.800000191	106	1.200000048	136	140	4.099999905	38.29999924	12.60000038	30.29999924	32.90000153	92	246	4.170000076	10	0	180	0	360	0	1080	Q2
236	12532801	14.10000038	63.13533401	20.80122375	1.708333373	White	Survivors	Yes	No	No	No	No	No	No	No	No	0	No	No	No	No	No	No	13	24	12	8.600000381	106	0.600000024	91	139	4.199999809	29.5	9.5	31.10000038	32.20000076	97	211	3.049999952	1	0	180	0	360	0	1080	Q2
237	12533611	12.89999962	57.83862686	36.49211502	4.166666508	White	Survivors	No	No	No	No	No	No	No	No	No	0	No	No	No	No	No	No										37.70000076	12.19999981	29.89999962	32.40000153	92	148	4.079999924	8.300000191	0	180	0	360	0	1080	Q1
238	12537486	15.80000019	51.45523453	26.95145607	4.5	White	Survivors	Yes	No	No	No	No	No	No	No	No	0	No	No	No	No	No	Yes										22.60000038	7.5	30.5	33.20000076	92	161	2.460000038	12.39999962	0	180	0	360	0	1080	Q3
239	12542447	15.69999981	71.28198242	20.56375885	9	White	Non-survivors	Yes	No	No	No	No	No	No	No	No	0	Yes	No	No	No	Yes	No	13	23	30	8.600000381	106	0.699999988	83	138	4.400000095	26.20000076	8.100000381	31	30.79999924	101	154	2.599999905	5.199999809	0	180	0	360	0	1080	Q3
240	12557337	15.19999981	39.90443802	26.9546814	6.416666508	Non-white	Survivors	Yes	No	No	No	No	No	No	No	No	0	No	Yes	No	No	No	No	10	25	4	8.399999619	102	0.400000006	124	137	3.799999952	28.89999962	9.5	27.39999962	32.90000153	83	184	3.470000029	6.900000095	0	180	0	360	0	1080	Q3
241	12558994	16.39999962	51.86452866	23.43098068	10.04166698	White	Survivors	Yes	No	No	No	No	No	No	No	No	0	No	No	No	No	No	Yes	15	26	32	11.5	101	1.100000024	95	138	4	27.39999962	9.600000381	32	34.90000153	92	146	2.980000019	5.900000095	0	180	0	360	0	1080	Q3
242	12567732	12	73.1659317	34.95567322	5.958333492	White	Survivors	Yes	No	No	No	No	No	No	No	Yes	0	No	No	No	No	No	No	13	22	8	8.199999809	96	0.600000024	109	127	4.199999809	33.20000076	11.30000019	30.79999924	34	91	380	3.660000086	25	0	180	0	360	0	1080	Q1
243	12567941	17.29999924	68.76464081	23.8265419	7.333333492	White	Non-survivors	Yes	No	No	Yes	Yes	No	No	Yes	No	0	No	No	Yes	No	No	No	15	26	25	8.899999619	94	1.100000024	191	135	6.400000095	27	7.900000095	25.60000038	29.5	87	503	3.089999914	8.199999809	1	42.75	1	42.75	1	42.75	Q4
244	12587707	16.10000038	87.89370728	22.14290047	2.75	Non-white	Survivors	Yes	No	No	No	No	No	No	No	No	0	No	Yes	No	No	No	No	14	22	19	7.599999905	107	0.699999988	104	143	3.200000048	32.59999847	10	29.39999962	30.70000076	96	142	3.400000095	7.800000191	0	180	0	360	0	1080	Q3
245	12593459	13.10000038	53.54840851	44.62919235	2.291666746	White	Survivors	No	No	No	No	No	No	No	No	No	0	No	Yes	No	No	No	No	7	29	11	8.199999809	104	0.5	122	136	4.099999905	33.90000153	11.39999962	30.10000038	33.59999847	90	262	3.779999971	16	0	180	0	360	0	1080	Q1
246	12604286	12.10000038	65.95612335	19.36863327	4.208333492	White	Survivors	Yes	No	No	No	No	No	No	No	No	0	No	No	No	No	No	No	15	24	8	8.600000381	105	0.5	102	140	3.799999952	36.29999924	12.19999981	35	33.70000076	104	149	3.49000001	10.69999981	0	180	0	360	0	1080	Q1
247	12643803	13.19999981	74.00151825	26.85783768	4.041666508	White	Survivors	Yes	No	No	No	No	No	No	No	No	0	No	No	No	No	No	No	13	25	8	8.300000191	104	0.699999988	84	142	4	34.5	11.30000019	30.60000038	32.79999924	94	211	3.690000057	12	0	180	0	360	0	1080	Q1
248	12643805	13.30000019	67.52653503	24.4784832	1.25	White	Survivors	No	No	No	No	No	No	No	Yes	No	0	No	No	No	No	No	No	11	28	14	9.199999809	103	0.600000024	92	138	4.099999905	33	11.69999981	30.60000038	35.5	86	200	3.829999924	9.699999809	0	180	0	360	0	1080	Q1
249	12657264	16.70000076	56.65168381	26.60586357	1.708333373	Non-white	Non-survivors	Yes	No	No	No	No	No	No	No	No	0	No	No	No	No	No	Yes	10	22	25	8.699999809	113	1.100000024	161	141	3.900000095	34.90000153	11.39999962	29.10000038	32.70000076	89	118	3.920000076	7	0	180	1	351.0416565	1	351.0416565	Q4
250	12669453	15.89999962	77.57028961	19.74740601	5.958333492	White	Survivors	Yes	No	No	No	Yes	Yes	No	Yes	No	0	No	No	No	No	No	Yes	18	27	7	9.100000381	90	0.699999988	172	132	3.400000095	28.60000038	9.5	30.79999924	33.20000076	93	506	3.079999924	10.69999981	0	180	0	360	0	1080	Q3
251	12687595	16.20000076	69.88030243	22.54686356	4.125	Non-white	Survivors	Yes	No	No	No	No	No	No	No	No	0	No	No	Yes	Yes	No	Yes	17	17	66	7.800000191	104	4.300000191	118	138	4.599999905	21.89999962	7.5	33.5	34.20000076	98	245	2.24000001	6.599999905	0	180	0	360	0	1080	Q3
252	12702656	13.19999981	46.32776642	20.53637886	7.083333492	White	Survivors	Yes	No	Yes	No	No	No	No	No	No	0	No	No	No	No	No	Yes	13	26	8	8.800000191	97	0.5	106	136	4.300000191	33.5	11.10000038	29.10000038	33.09999847	88	292	3.819999933	9.699999809	0	180	0	360	0	1080	Q1
253	12704088	16.89999962	89.69593048	25.60650444	3.833333254	White	Non-survivors	Yes	Yes	No	No	No	No	No	No	No	0	No	No	No	No	No	Yes	13	28	22	9.199999809	103	0.699999988	87	140	4.300000191	29.39999962	9.899999619	29.39999962	33.5	88	241	3.359999895	4.900000095	0	180	0	360	1	772.125	Q4
254	12707467	13.69999981	50.76607513	39.07093048	1.75	Non-white	Survivors	Yes	No	No	No	No	No	No	No	No	0	No	No	No	No	No	No	10	23	9	8.100000381	105	0.800000012	147	138	4.199999809	29.89999962	9.5	26.70000076	31.79999924	84	88	3.559999943	1.100000024	0	180	0	360	0	1080	Q2
255	12731439	14.80000019	78.86614227	37.83710861	3.833333254	Non-white	Non-survivors	Yes	No	No	Yes	No	No	No	Yes	No	0	No	No	No	No	No	Yes	8	30	20	9.399999619	106	0.899999976	89	140	3.900000095	30.5	10.10000038	29.10000038	33.20000076	88	312	3.480000019	6	0	180	0	360	0	1080	Q3
256	12743864	16.39999962	54.10332108	26.81932449	6.625	White	Non-survivors	Yes	No	No	No	No	No	No	No	No	0	No	No	No	No	Yes	Yes	12	24	13	8.199999809	104	0.600000024	92	137	3.400000095	26	8.399999619	34.40000153	32.29999924	106	50	2.440000057	3.900000095	0	180	0	360	0	1080	Q3
257	12747916	13	63.6736908	33.98722839	3.25	White	Survivors	Yes	No	No	No	No	No	No	No	No	0	No	No	No	No	No	Yes	11	28	14	8.800000191	102	0.699999988	110	139	3.599999905	37	11	32.20000076	33.5	96	213	3.410000086	10.30000019	0	180	0	360	0	1080	Q1
258	12754910	12.10000038	60.55263138	24.80004883	1.708333373	White	Survivors	Yes	No	No	No	No	No	No	No	No	0	No	No	No	No	No	No										31	10.5	31.20000076	33.90000153	92	203	3.369999886	14.30000019	0	180	0	360	0	1080	Q1
259	12783197	22.29999924	30.9188633	33.81761169	2.166666746	Non-white	Survivors	Yes	No	No	No	No	No	No	No	No	0	No	No	No	No	No	No										24.10000038	7.199999809	22.89999962	29.89999962	77	255	3.140000105	15	0	180	0	360	0	1080	Q4
260	12805198	18	68.97440338	27.96453667	4.75	White	Non-survivors	Yes	No	No	No	No	No	No	No	No	0	No	No	No	No	No	Yes	15	19	15	7	104	0.600000024	99	133	4.5	31.79999924	10.39999962	30.29999924	32.59999847	93	410	3.420000076	26.79999924	0	180	0	360	1	952.125	Q4
261	12806479	17.20000076	74.85415649	41.76941681	6.625	White	Non-survivors	Yes	No	No	Yes	No	No	No	No	Yes	0	No	No	No	No	No	Yes	14	26	8	7.699999809	105	0.400000006	88	145	3.200000048	22.10000038	6.900000095	30.70000076	31.20000076	98	86	2.25	1.299999952	0	180	1	237.0833282	1	237.0833282	Q4
262	12831632	14.5	78.89346313	26.30576324	1.041666627	White	Non-survivors	Yes	No	No	No	No	No	No	Yes	No	0	No	No	No	No	No	Yes	9	27	22	7.5	106	0.699999988	142	138	3.700000048	26.5	8.600000381	30.20000076	32.40000153	93	118	2.849999905	4.400000095	0	180	0	360	0	1080	Q2
263	12842036	12.5	53.08040237	33.81170273	28.41666603	Non-white	Survivors	Yes	No	No	No	No	No	No	Yes	No	0	No	Yes	No	No	No	Yes	13	26	29	9.100000381	85	1	302	118	6.099999905	43	14.19999981	29.10000038	33.20000076	88	284	4.949999809	10.80000019	0	180	0	360	0	1080	Q1
264	12845162	12.89999962	74.83769989	32.00812912	3.708333254	White	Survivors	Yes	No	No	No	Yes	No	No	Yes	No	0	No	No	No	No	No	Yes	19	22	14	8.699999809	105	0.800000012	153	142	4.400000095	39.90000153	13.60000038	32.59999847	34.09999847	96	141	4.170000076	8.800000191	0	180	0	360	0	1080	Q1
265	12847157	16.5	72.77576447	22.15416908	2.916666746	Non-white	Non-survivors	Yes	No	No	No	No	No	No	No	No	0	No	Yes	No	Yes	No	No	14	25	21	9.899999619	107	1.299999952	201	141	4.800000191	27.29999924	9.300000191	33.09999847	34	98	262	2.799999952	6.300000191	0	180	1	210.2083282	1	210.2083282	Q4
266	12860349	16.70000076	60.53340149	37.76883698	5.375	Non-white	Non-survivors	Yes	No	No	No	No	No	No	No	No	0	No	Yes	No	No	No	Yes	11	23	25	8.199999809	108	0.899999976	86	138	3.900000095	34.5	10.89999962	27.70000076	31.70000076	88	96	3.930000067	0.800000012	1	144.75	1	144.75	1	144.75	Q4
267	12860576	13.30000019	87.15661621	43.41135406	4.958333492	White	Survivors	Yes	No	No	No	Yes	No	No	Yes	No	0	No	No	No	No	No	No	13	23	14	8.100000381	105	0.899999976	92	137	3.799999952	34.20000076	11.30000019	31	32.90000153	94	227	3.630000114	7.900000095	0	180	0	360	0	1080	Q1
268	12872850	17.29999924	71.83544159	42.16135025	7.916666508	White	Survivors	Yes	No	No	No	Yes	No	No	No	No	0	Yes	Yes	No	No	No	No	11	33	26	9	103	1.200000048	71	143	3.900000095	28.5	8.5	23.70000076	29.79999924	79	92	3.589999914	4.699999809	0	180	0	360	0	1080	Q4
269	12879244	14.5	71.05628204	26.45915604	6.916666508	Non-white	Survivors	Yes	No	No	No	No	No	No	No	No	0	No	Yes	No	No	No	No	13	26	15	7.900000095	103	1.100000024	255	139	3	29.89999962	10.10000038	29.79999924	33.70000076	89	149	3.380000114	11.30000019	0	180	0	360	0	1080	Q2
270	12883134	18.5	69.07312012	29.28718376	6.125	White	Non-survivors	Yes	No	No	No	No	Yes	No	Yes	No	0	No	No	No	Yes	No	Yes	23	25	61		99	1.200000048	46	142	4.800000191	41.59999847	12.60000038	24.70000076	30.29999924	82	292	4.949999809	16.29999924	1	124.3333435	1	124.3333435	1	124.3333435	Q4
271	12894347	15.19999981	91.44044495	23.49347687	2.708333254	White	Survivors	Yes	No	No	No	Yes	No	No	No	No	0	No	No	No	Yes	No	No	16	24	28		105	1.200000048	148	139	5.699999809	39.59999847	13.69999981	29.20000076	34.59999847	84	380	4.699999809	9.399999619	0	180	0	360	0	1080	Q3
272	12902262	14.69999981	87.29520416	29.58019829	3.75	White	Non-survivors	Yes	No	No	Yes	Yes	No	Yes	Yes	No	0	No	No	No	Yes	No	No	16	29	26	10	101	1.200000048	87	142	3.900000095	36.09999847	12.10000038	30.70000076	33.59999847	92	228	3.940000057	11.39999962	0	180	0	360	0	1080	Q3
273	12907777	13.89999962	39.30747223	23.87192535	3.166666746	White	Survivors	No	No	No	No	No	No	No	No	No	0	No	No	No	No	No	Yes										26.5	8.899999619	27.39999962	33.59999847	82	253	3.25	15.10000038	0	180	0	360	0	1080	Q2
274	12907787	13.69999981	56.8367157	21.96575737	1.958333373	White	Survivors	Yes	No	No	No	No	No	No	No	No	0	No	No	No	No	No	Yes	12	28	17	9.5	101	0.899999976	112	137	3.900000095	36.90000153	12.60000038	30.79999924	34.09999847	90	224	4.090000153	26.79999924	0	180	0	360	0	1080	Q2
275	12941215	19.79999924	60.63756561	17.25011635	11.83333302	White	Non-survivors	Yes	No	No	No	No	No	No	No	No	0	No	No	No	No	No	Yes	15	29	10	8.899999619	101	0.800000012	84	140	4.699999809	29.29999924	9.199999809	35	31.39999962	106	297	2.579999924	6.400000095	0	180	1	187.1666718	1	187.1666718	Q4
276	12942369	20.79999924	91.97636414	25.92027092	5.166666508	Non-white	Non-survivors	Yes	No	No	No	Yes	No	No	No	No	0	No	Yes	No	No	No	Yes	16	22	32	7.5	95	1.200000048	235	128	5.199999809	24.60000038	7.699999809	28.10000038	31.29999924	90	291	2.74000001	12.39999962	1	108.4166565	1	108.4166565	1	108.4166565	Q4
277	12942632	16.5	51.77288055	30.82344246	3.208333254	Non-white	Survivors	Yes	No	No	No	No	No	No	No	Yes	0	No	No	No	Yes	No	No	11	21	11	7.699999809	110	1.399999976	107	139	3.299999952	21	6.599999905	26.20000076	31.70000076	83	300	2.50999999	22.70000076	0	180	0	360	0	1080	Q4
278	12955421	13.30000019	59.60697937	31.24274445	19.875	Non-white	Non-survivors	Yes	Yes	No	No	No	No	No	No	No	0	No	No	No	No	No	Yes	11	27	8	8.899999619	102	0.5	97	140	4.599999905	25.39999962	8	28.5	31.5	90	409	2.809999943	19.29999924	1	68.125	1	68.125	1	68.125	Q1
279	12961494	12.69999981	64.41298676	25.38714409	1.75	Non-white	Survivors	Yes	No	No	No	No	No	No	No	No	0	No	Yes	No	No	No	Yes	13	27	12	9.5	102	0.899999976	98	138	4	37.09999847	12.80000019	30.89999962	34.5	90	362	4.139999866	5.800000191	0	180	0	360	0	1080	Q1
280	13000228	16.79999924	69.88434601	25.96997643	8.541666985	White	Survivors	Yes	No	No	No	No	No	No	Yes	No	0	No	No	No	No	No	No	14	23	12	8	101	0.5	212	138	4.699999809	26.79999924	9	35	33.59999847	106	212	2.369999886	15	0	180	0	360	0	1080	Q4
281	13010698	13.89999962	66.8862915	26.53196526	4.25	White	Survivors	Yes	No	No	No	No	No	No	No	No	0	No	No	No	No	No	No	17	24	9	9.199999809	102	0.699999988	101	139	4	35.5	11.80000019	30.60000038	33.20000076	92	266	3.859999895	8.399999619	0	180	0	360	0	1080	Q2
282	13015628	13.80000019	70.65795135	34.49562073	4.333333492	White	Survivors	Yes	No	No	No	No	No	No	No	No	0	No	Yes	No	No	No	No										30.29999924	10.30000019	28.89999962	34	85	218	3.569999933	14	0	180	0	360	0	1080	Q2
283	13017215	16	61.15437698	23.75881195	9.041666985	White	Non-survivors	Yes	No	No	No	No	No	No	No	No	0	No	No	No	No	No	No	12	22	17	8	110	0.600000024	125	140	3.599999905	28.60000038	9.100000381	32.59999847	31.89999962	102	342	2.809999943	26.79999924	0	180	0	360	0	1080	Q3
284	13020008	17.79999924	63.04574966	37.49969101	3.666666746	White	Survivors	Yes	No	No	No	No	No	No	No	No	0	No	No	No	No	No	No	12	24	7	8.399999619	107	0.600000024	99	139	3.700000048	23.89999962	7.5	24.89999962	31.39999962	79	289	3.00999999	13.69999981	0	180	0	360	0	1080	Q4
285	13020869	14.80000019	32.34916306	35.20581818	7.041666508	Non-white	Non-survivors	Yes	No	No	No	No	No	Yes	No	No	0	No	No	No	No	No	Yes	38	9	42	8.100000381	98	0.699999988	74	140	4.599999905	23.60000038	8.100000381	30.29999924	34.29999924	88	41	2.670000076	4.699999809	0	180	0	360	0	1080	Q3
286	13024174	17.29999924	62.57878876	27.62402534	4.791666508	White	Survivors	Yes	No	No	No	No	No	No	No	No	0	No	No	No	Yes	No	Yes	11	19	17	7.800000191	109	1.5	84	139	4.599999905	21.39999962	6.900000095	30.10000038	32.20000076	93	98	2.289999962	3.400000095	0	180	0	360	0	1080	Q4
287	13036606	13.69999981	58.78395462	40.81778336	5.166666508	White	Non-survivors	No	No	No	No	No	No	No	Yes	No	0	No	No	No	No	No	No										31.10000038	11	29.5	35.29999924	83	216	3.730000019	13.5	0	180	0	360	0	1080	Q2
288	13070724	19.20000076	61.90190506	17.25011635	2.083333254	Non-white	Non-survivors	Yes	No	No	No	No	No	No	No	No	0	No	No	No	No	No	Yes	12	26	10	11	103	0.600000024	103	137	3.599999905	22.5	7.400000095	29.20000076	33.09999847	88	101	2.539999962	5.900000095	0	180	0	360	0	1080	Q4
289	13072976	12.5	49.81806946	25.22764587	1.708333373	White	Survivors	Yes	No	No	No	No	No	No	No	No	0	No	No	No	No	No	No	15	25	19	8.899999619	101	0.600000024	221	137	3.799999952	35.70000076	11.69999981	31.79999924	32.79999924	97	265	3.690000057	8.600000381	0	180	0	360	0	1080	Q1
290	13075715	17.39999962	93.89293671	19.30358315	3.166666746	White	Survivors	Yes	No	No	No	Yes	No	No	Yes	No	0	No	Yes	No	No	No	No	11	27	34	8.899999619	112	1	67	145	4.800000191	21	6.599999905	23.70000076	30.39999962	78	128	2.24000001	2.799999952	0	180	0	360	0	1080	Q4
291	13076439	17.29999924	71.23484802	33.67255402	6.958333492	White	Non-survivors	Yes	No	No	No	No	No	No	Yes	No	0	No	No	No	No	No	Yes	12	26	13	8.399999619	107	0.800000012	103	145	4.599999905	29.39999962	8.5	29.39999962	29.5	102	434	2.890000105	5	1	108.25	1	108.25	1	108.25	Q4
292	13100173	18.79999924	60.95079041	39.32579041	5.5	Non-white	Survivors	Yes	No	No	No	No	No	No	No	No	0	No	Yes	No	No	No	Yes	13	27	8	8.399999619	101	0.800000012	138	141	4	31.5	10.10000038	29	32.09999847	91	145	3.480000019	13.69999981	0	180	0	360	0	1080	Q4
293	13105973	14.60000038	51.56417465	31.39713097	4.291666508	White	Survivors	No	No	No	No	No	No	No	No	No	0	No	No	No	No	No	No										41.90000153	14.19999981	28.5	35	81	221	4.949999809	5.199999809	0	180	0	360	0	1080	Q3
294	13107280	13.69999981	86.72577667	29.48959732	5.708333492	White	Survivors	Yes	No	No	Yes	No	No	No	No	No	0	No	Yes	No	No	No	No	14	27	13	9.300000191	97	0.600000024	216	138	3.799999952	40.70000076	13.19999981	27.70000076	32.40000153	86	179	4.760000229	8.800000191	0	180	0	360	0	1080	Q2
295	13114866	16.5	82.14479828	24.79463768	28.125	White	Non-survivors	Yes	No	Yes	No	No	No	No	No	Yes	0	No	No	No	No	No	No	13	30	34	9.100000381	89	0.699999988	112	127	4.599999905	29.89999962	9.899999619	31	33	94	123	3.180000067	7.699999809	0	180	0	360	0	1080	Q4
296	13116134	14.19999981	62.92541504	38.22685242	2.541666746	Non-white	Survivors	No	No	No	No	No	No	No	No	No	0	No	No	No	No	No	Yes	17	25	13		98	0.899999976	90	136	4.400000095	43	14.19999981	26.70000076	32.90000153	81	245	4.949999809	5.599999905	0	180	0	360	0	1080	Q2
297	13155984	14.69999981	86.90575409	28.53350067	6.208333492	White	Non-survivors	Yes	No	No	Yes	Yes	No	No	Yes	No	0	No	No	No	Yes	No	No	17	24	71	8.399999619	104	2.400000095	107	145	4.400000095	37	11.60000038	29.60000038	31.39999962	94	116	3.920000076	8.100000381	0	180	0	360	0	1080	Q3
298	13156250	13.10000038	80.38465118	21.85793495	2.125	White	Survivors	No	No	No	No	No	No	No	Yes	No	0	No	No	No	Yes	No	No										36.40000153	11.69999981	28.79999924	32.09999847	90	206	4.039999962	6.800000191	0	180	0	360	0	1080	Q1
299	13166275	14.39999962	66.41667938	36.47759628	5.791666508	White	Survivors	Yes	No	No	No	Yes	No	No	Yes	No	0	No	Yes	No	No	No	No	12	29	18	9.199999809	97	0.699999988	197	138	5.900000095	43	13.80000019	31.20000076	31	101	244	4.420000076	7.699999809	0	180	0	360	0	1080	Q2
300	13166511	13.10000038	42.77082062	41.6618309	4.041666508	Non-white	Survivors	Yes	No	No	No	No	No	No	Yes	No	0	No	Yes	No	No	No	No	15	24	11	8.600000381	103	0.699999988	197	138	3.900000095	34.90000153	11.39999962	28.39999962	32.70000076	87	208	4.019999981	6.800000191	0	180	0	360	0	1080	Q1
301	13166862	14.69999981	79.67581177	31.79684067	7	White	Non-survivors	Yes	No	No	No	No	No	No	No	No	1	No	Yes	No	No	No	Yes	16	26	16	9.100000381	95	0.600000024	254	134	3.099999905	31.5	10.39999962	28.39999962	33	86	237	3.660000086	9.399999619	1	86.16666412	1	86.16666412	1	86.16666412	Q3
302	13170117	13.5	57.40612411	31.39005089	5.416666508	White	Survivors	No	No	No	No	No	No	No	No	No	0	No	No	No	No	No	No										32.90000153	11	31.5	33.29999924	95	271	3.480000019	7.199999809	0	180	0	360	0	1080	Q2
303	13173710	13.5	72.90126801	46.17404938	7	White	Survivors	Yes	No	No	No	Yes	No	No	No	No	0	No	No	Yes	Yes	No	No	18	26	54	8.300000191	100	1.399999976	158	140	4.400000095	34.90000153	10.89999962	28.79999924	31.20000076	92	233	3.779999971	7.400000095	0	180	0	360	0	1080	Q2
304	13176838	16.5	58.79914093	26.77941895	1.75	White	Survivors	Yes	No	No	No	No	No	No	No	No	0	No	No	No	No	No	No	13	28	16	9.199999809	97	0.699999988	131	134	4.199999809	33.90000153	11	29.70000076	32.40000153	92	421	3.700000048	20.60000038	0	180	0	360	0	1080	Q4
305	13196494	15.80000019	75.27384949	45.62476349	3.583333254	White	Non-survivors	Yes	No	No	No	Yes	No	No	No	No	0	No	No	Yes	Yes	No	No	15	25	56	9.100000381	100	2.099999905	203	136	4.199999809	29.60000038	9.699999809	27.70000076	32.90000153	84	216	3.50999999	10.30000019	0	180	0	360	1	656.041687	Q3
306	13223112	12.80000019	76.587677	28.14074326	2.125	White	Survivors	Yes	No	No	No	No	No	No	No	No	0	No	No	No	No	No	No	16	27	11		96	0.600000024	169	135	4.400000095	35.09999847	10.89999962	29.79999924	31.10000038	96	506	3.660000086	23.79999924	0	180	0	360	0	1080	Q1
307	13231269	13.60000038	45.95512772	26.12229729	3.708333254	White	Survivors	No	No	No	No	No	No	No	No	No	0	No	No	No	No	No	No										28.29999924	9.699999809	30.10000038	34.09999847	89	188	3.200000048	11.60000038	0	180	0	360	0	1080	Q2
308	13264019	19.5	46.31401062	28.87434196	1.75	White	Non-survivors	Yes	No	No	No	No	No	No	No	No	0	No	No	No	No	No	Yes	13	24	13	8.300000191	96	0.600000024	84	133	4.099999905	23.5	6.699999809	25.29999924	29.5	89	41	2.650000095	2	0	180	0	360	0	1080	Q4
309	13285598	13.39999962	62.99489212	47.42715836	4.75	White	Survivors	Yes	No	No	No	No	No	No	No	No	0	No	No	No	No	No	No										38	12.89999962	28.20000076	33.90000153	83	307	4.579999924	13.30000019	0	180	0	360	0	1080	Q1
310	13299566	17.29999924	66.14009094	40.68122482	2.833333254	Non-white	Non-survivors	Yes	No	No	No	No	No	No	Yes	No	0	No	No	No	No	No	Yes	11	28	11	8.800000191	105	0.699999988	76	140	3.700000048	25.70000076	8.5	30.10000038	33.09999847	91	41	2.819999933	7.5	1	175.1666718	1	175.1666718	1	175.1666718	Q4
311	13310417	17.5	63.36241913	30.2580452	6.125	Non-white	Survivors	Yes	No	No	No	No	No	No	No	No	0	No	No	No	No	No	No	14	24	9	10.10000038	103	0.699999988	84	137	3.799999952	33.29999924	10.60000038	26.60000038	31.79999924	84	298	3.980000019	6.699999809	0	180	0	360	0	1080	Q4
312	13313474	24.70000076	28.79710007	20.59808922	2.041666746	White	Non-survivors	Yes	No	No	No	Yes	No	No	No	No	0	No	No	No	No	No	Yes	14	20	10	7.400000095	102	0.600000024	84	131	4.599999905	35.40000153	12.5	31.89999962	35.29999924	90	194	3.920000076	7.599999905	0	180	0	360	0	1080	Q4
313	13322961	13.69999981	49.92499161	22.57619095	2.75	White	Survivors	Yes	No	No	No	No	No	No	No	No	0	No	Yes	No	No	No	No	10	30	7		103	0.699999988	90	139	4.099999905	31.5	10.80000019	27.60000038	34.20000076	81	224	3.910000086	1.700000048	0	180	0	360	0	1080	Q2
314	13337368	14	63.77721405	25.38462257	10.83333302	White	Survivors	Yes	No	No	No	No	No	No	No	No	0	Yes	No	No	No	Yes	No	14	18	28	8.5	109	0.800000012	99	137	3.5	30.29999924	10.19999981	33.59999847	33.59999847	100	60	3.029999971	8.199999809	0	180	0	360	0	1080	Q2
315	13350347	14.10000038	65.40065002	18.07739067	5.25	White	Survivors	No	No	No	No	No	No	No	No	No	0	No	No	No	No	No	No										30.70000076	9.899999619	26.70000076	32.29999924	83	193	3.700000048	10.69999981	0	180	0	360	0	1080	Q2
316	13371198	22.20000076	72.80442047	27.43554115	4.875	Non-white	Non-survivors	Yes	No	No	No	No	Yes	No	No	No	0	No	Yes	No	Yes	No	No	12	28	19	8.800000191	109	1.899999976	78	145	3.5	21.5	7.199999809	31.60000038	33.5	94	351	2.279999971	6.599999905	1	116.25	1	116.25	1	116.25	Q4
317	13377463	12.10000038	89.74304199	26.65785027	8.25	Non-white	Survivors	Yes	No	No	No	No	No	No	No	No	0	No	No	No	No	No	Yes	12	25	14	8.5	89	0.5	142	126	4.099999905	28.70000076	9.899999619	31.70000076	34.5	92	203	3.119999886	7.699999809	0	180	0	360	0	1080	Q1
318	13401116	14.30000019	90.18202972	32.19103622	4.708333492	Non-white	Survivors	Yes	No	No	No	No	Yes	Yes	No	No	0	No	No	No	No	No	Yes	12	25	39	7.400000095	108	1.399999976	118	141	3.900000095	35.90000153	11.10000038	25.10000038	30.89999962	81	399	4.420000076	16.70000076	0	180	0	360	0	1080	Q2
319	13421788	25.10000038	91.37730408	34.13408661	17.95833397	Non-white	Non-survivors	Yes	No	No	No	No	No	No	No	No	0	No	No	Yes	Yes	No	Yes	17	23	56	8.100000381	107	1.899999976	113	147	4.199999809	21	6.599999905	25.39999962	29.70000076	86	152	2.359999895	1.200000048	0	180	0	360	0	1080	Q4
320	13436096	16.70000076	47.58700943	31.58373642	1.208333373	White	Survivors	Yes	No	No	No	No	No	No	No	No	0	No	No	No	No	No	Yes	11	26	11	8.300000191	105	0.5	100	138	3.599999905	39.40000153	13.30000019	30.10000038	33.79999924	89	191	4.420000076	5.699999809	0	180	0	360	0	1080	Q4
321	13437595	14.80000019	66.04745483	27.27092743	5.125	White	Survivors	No	No	No	No	No	No	No	No	No	0	No	No	No	No	No	Yes										29	9.600000381	25.79999924	33.29999924	77	214	3.75	8.899999619	0	180	0	360	0	1080	Q3
322	13442218	13.10000038	69.46121216	47.42715836	1.583333373	White	Non-survivors	Yes	No	No	No	No	No	No	No	No	0	No	Yes	No	No	No	Yes	17	25	10	9.399999619	100	0.600000024	228	137	4.800000191	38.09999847	12.39999962	30	32.5	92	143	4.130000114	9.300000191	0	180	0	360	1	647.875	Q1
323	13454189	14.30000019	91.81240082	23.77746773	2.125	White	Non-survivors	Yes	No	No	No	Yes	No	No	No	No	0	No	No	No	No	No	Yes	18	24	13	8.5	100	0.699999988	92	138	4.400000095	40.79999924	13.39999962	30.20000076	32.79999924	92	247	4.440000057	6.599999905	1	65.29166412	1	65.29166412	1	65.29166412	Q2
324	13517429	13.89999962	52.1350708	34.75168228	5.291666508	White	Survivors	No	No	No	No	No	No	No	No	No	0	No	No	No	No	No	No										31.89999962	11.10000038	30.20000076	34.90000153	87	294	3.690000057	9.399999619	0	180	0	360	0	1080	Q2
325	13524309	20.79999924	81.33717346	40.81710815	5.666666508	Non-white	Non-survivors	Yes	No	No	Yes	Yes	No	No	Yes	No	0	No	No	No	No	No	No	28	18	39	10.80000019	97	1.5	142	137	6	37	12.5	35	33.70000076	106	345	3.420000076	5.400000095	1	123.125	1	123.125	1	123.125	Q4
326	13537198	12.19999981	57.47333908	24.5102005	32.83333206	White	Survivors	Yes	No	No	No	No	No	No	No	No	0	No	Yes	Yes	No	No	Yes	16	22	14	8.600000381	105	0.899999976	102	143	4	34.5	11.69999981	30.79999924	33.90000153	91	219	3.799999952	15.10000038	0	180	0	360	0	1080	Q1
327	13546669	17.60000038	67.40233612	35.18840027	1.708333373	White	Non-survivors	Yes	Yes	No	No	No	No	No	No	No	0	No	No	No	No	No	Yes	19	23	3	8.100000381	102	0.400000006	88	140	3.700000048	28.79999924	9.199999809	33	31.89999962	103	175	2.789999962	3	0	180	1	209.0833282	1	209.0833282	Q4
328	13548582	14.89999962	63.59095764	22.47885323	4.708333492	White	Survivors	Yes	No	No	No	No	No	No	No	No	0	No	No	No	No	No	Yes	11	23	11	7.900000095	107	0.899999976	144	137	3.700000048	28.70000076	9.5	30	33	91	503	3.160000086	1	0	180	0	360	0	1080	Q3
329	13554701	13.69999981	74.77748108	31.74353027	3.041666746	White	Survivors	Yes	No	No	Yes	No	No	No	No	No	0	No	Yes	No	No	No	No	18	22	18	9.5	103	1.200000048	100	139	3.5	39.09999847	13.19999981	29.70000076	33.70000076	88	310	4.429999828	10.89999962	0	180	0	360	0	1080	Q2
330	13569204	16.10000038	66.59564972	28.80348587	1.125	White	Survivors	Yes	No	No	No	No	No	No	No	No	0	No	No	No	No	No	No	13	30	8		88	0.5	117	128	3.200000048	25.20000076	8.800000191	32.29999924	34.79999924	93	233	2.720000029	2	0	180	0	360	0	1080	Q3
331	13586099	14.80000019	82.50839996	32.78272629	1	White	Survivors	Yes	No	No	No	No	No	No	No	No	0	No	No	No	Yes	No	No	11	28	17	8.699999809	108	1.200000048	90	143	4.400000095	31.29999924	10.80000019	33.40000153	34.5	97	165	3.24000001	6.900000095	0	180	0	360	0	1080	Q3
332	13593849	13.30000019	64.97637939	37.45669937	3.958333254	White	Survivors	Yes	No	No	No	No	No	No	No	No	0	No	No	No	No	No	No	14	20	13	7.5	109	0.800000012	95	139	4	35.79999924	12.19999981	31.10000038	34.09999847	91	319	3.920000076	5.300000191	0	180	0	360	0	1080	Q1
333	13607306	15.69999981	48.95531464	33.45110321	19.875	White	Survivors	Yes	No	Yes	No	No	No	No	No	No	0	Yes	No	No	No	No	Yes	16	24	13	8.399999619	100	0.600000024	116	136	4.099999905	29.10000038	10.10000038	28.70000076	34.79999924	83	126	3.519999981	4.300000191	0	180	0	360	0	1080	Q3
334	13616361	14.69999981	70.47799683	33.76945114	2.625	White	Survivors	Yes	No	No	No	No	No	Yes	Yes	No	0	Yes	No	Yes	Yes	No	No	13	29	42	10.10000038	101	2.900000095	134	143	3.900000095	33.59999847	10.80000019	31.70000076	32.09999847	99	154	3.410000086	7.300000191	0	180	0	360	0	1080	Q3
335	13621551	14.19999981	76.14522552	27.92311478	3.875	Non-white	Non-survivors	Yes	No	No	No	Yes	No	No	Yes	Yes	0	No	No	No	No	No	Yes	6	45	18	9.899999619	98	0.800000012	99	145	4.199999809	35.40000153	11.60000038	31	32.59999847	95	211	3.730000019	4.099999905	1	70.25	1	70.25	1	70.25	Q2
336	13628722	17.5	53.86720657	44.56755447	9.791666985	Non-white	Survivors	Yes	No	No	No	No	No	No	Yes	No	0	No	No	No	No	No	No	11	24	4	8.5	103	0.5	124	138	4	23.5	7.400000095	29.20000076	31.5	93	288	2.529999971	5.599999905	0	180	0	360	0	1080	Q4
337	13647267	13.60000038	38.27462006	29.05295181	4.333333492	White	Survivors	No	No	No	No	No	No	No	No	No	0	No	No	No	No	No	Yes										32.5	10.89999962	31.89999962	33.5	95	224	3.410000086	12.89999962	0	180	0	360	0	1080	Q2
338	13650617	14.80000019	81.72818756	25.88321304	19.29166603	White	Non-survivors	Yes	No	No	No	No	No	No	No	No	0	No	No	No	No	No	No	16	27	21	9.5	97	0.800000012	141	135	5.099999905	31.10000038	9.699999809	30	31.20000076	96	435	3.230000019	10.80000019	0	180	0	360	0	1080	Q3
339	13673841	14.80000019	62.90707397	30.23406219	3.458333254	Non-white	Survivors	Yes	No	No	No	No	No	No	Yes	No	0	No	Yes	No	No	No	Yes	12	25	14	8.699999809	109	0.699999988	121	143	3.200000048	29.79999924	9.699999809	29.10000038	32.5	90	318	3.319999933	17.20000076	0	180	0	360	0	1080	Q3
340	13677837	13.89999962	68.6372757	20.88151932	8.791666985	Non-white	Non-survivors	Yes	No	No	No	No	No	Yes	No	No	0	No	No	No	No	No	Yes	13	25	25	8.199999809	108	1.299999952	94	142	3.799999952	31.20000076	9.800000191	30.20000076	31.39999962	96	58	3.25	6.5	1	44.25	1	44.25	1	44.25	Q2
341	13678318	17.39999962	56.12779236	25.07044983	2.75	White	Non-survivors	Yes	No	No	No	Yes	No	No	No	No	0	No	No	No	No	No	Yes	14	25	18	6.800000191	103	0.5	118	142	4.300000191	22.39999962	7.400000095	30.79999924	33	93	41	2.400000095	26.79999924	0	180	0	360	0	1080	Q4
342	13699418	12.39999962	70.08983612	34.70213699	1	White	Survivors	Yes	No	No	No	No	No	No	No	No	0	No	No	No	No	No	No	10	30	18	9.199999809	106	0.899999976	80	142	4	36	12.39999962	32.79999924	34.59999847	95	314	3.789999962	11.10000038	0	180	0	360	0	1080	Q1
343	13729573	13.60000038	91.10914612	32.28689575	2.791666746	White	Non-survivors	Yes	No	No	No	No	No	No	No	No	0	No	No	No	No	No	No	14	26	18	8.600000381	104	0.699999988	100	140	4.199999809	36.90000153	11.39999962	30.20000076	30.89999962	98	124	3.769999981	6.400000095	0	180	0	360	0	1080	Q2
344	13761048	20.20000076	76.89984131	34.17757034	19.58333397	Non-white	Non-survivors	Yes	No	No	No	No	No	No	No	No	0	Yes	No	No	No	No	No	16	25	6	8.199999809	93	0.5	158	129	4.5	33.59999847	11.30000019	28.79999924	33.5	86	255	3.910000086	14.19999981	1	60.875	1	60.875	1	60.875	Q4
345	13766505	17.10000038	52.53025055	44.56399918	1.875	White	Survivors	Yes	No	No	No	No	No	No	No	No	0	No	Yes	No	No	No	No	14	26	9	8	99	0.600000024	243	135	3.5	29.29999924	10.19999981	30.20000076	34.70000076	87	173	3.359999895	15.89999962	0	180	0	360	0	1080	Q4
346	13783003	16.5	58.51181793	42.26808548	5.75	White	Survivors	Yes	Yes	No	No	No	No	No	No	No	0	No	No	No	No	No	Yes	16	26	14	9.300000191	98	1.100000024	123	136	4	37.5	12.80000019	35	34.09999847	105	196	3.569999933	5.400000095	0	180	0	360	0	1080	Q4
347	13783064	20.5	63.89636993	29.53787231	2.958333254	White	Non-survivors	Yes	No	No	No	Yes	No	No	No	No	0	No	No	No	No	No	Yes	16	26	44	8.699999809	101	1.600000024	86	138	4.599999905	28.60000038	8.899999619	24.39999962	31.29999924	78	221	3.660000086	6.599999905	1	43.125	1	43.125	1	43.125	Q4
348	13787170	14.39999962	52.841362	27.98862648	2.083333254	Non-white	Non-survivors	Yes	No	No	No	No	No	No	No	No	0	No	No	No	No	No	No	12	27	5	9.600000381	101	0.600000024	125	136	3.900000095	39.40000153	13.10000038	34.09999847	33.20000076	103	286	3.839999914	6.400000095	0	180	0	360	1	838.458313	Q2
349	13797051	14.80000019	64.87156677	38.73726654	6.291666508	Non-white	Survivors	No	No	No	No	No	No	No	No	No	0	No	No	Yes	Yes	No	Yes	16	23	47	9.100000381	105	3.599999905	173	139	4.5	29.20000076	9.399999619	28.79999924	32.20000076	89	241	3.269999981	5.900000095	0	180	0	360	0	1080	Q3
350	13805528	18.5	72.51091003	32.94913864	1.25	White	Non-survivors	Yes	No	No	No	No	No	No	No	No	0	No	No	No	No	No	Yes	16	25	11	9.100000381	102	0.600000024	171	143	4.300000191	40	12.19999981	22.79999924	30.5	74	326	4.949999809	3.5	1	125.4583435	1	125.4583435	1	125.4583435	Q4
351	13827770	12.19999981	65.97710419	27.37020493	1.75	White	Survivors	Yes	No	No	No	No	No	No	No	No	0	No	No	No	No	No	Yes	10	25	5	7	109	0.5	100	141	3.200000048	26.79999924	9.300000191	30.79999924	34.59999847	89	256	3.00999999	3.400000095	0	180	0	360	0	1080	Q1
352	13836824	14.30000019	84.42656708	47.42715836	8.75	White	Survivors	Yes	No	No	No	No	No	No	Yes	No	1	No	No	No	Yes	No	No	18	26	20	8.699999809	105	0.899999976	128	146	2.900000095	42.40000153	13.39999962	31.10000038	31.70000076	98	219	4.320000172	12.69999981	0	180	0	360	0	1080	Q2
353	13860063	14.89999962	92.06258392	34.35720062	1.958333373	White	Non-survivors	Yes	No	No	No	No	Yes	Yes	No	No	0	No	Yes	No	Yes	No	No	15	28	40	9.5	104	2	84	143	4	28.70000076	8.699999809	29.39999962	30.29999924	97	278	2.960000038	6.699999809	0	180	0	360	1	554.208313	Q3
354	13860914	14.89999962	78.2239151	37.38549423	3.875	White	Survivors	Yes	No	No	No	Yes	No	No	No	No	0	No	No	No	No	No	No	9	30	22	8.5	104	1.399999976	120	140	3.400000095	27.10000038	8.899999619	28.70000076	34.70000076	83	274	3.119999886	8.800000191	0	180	0	360	0	1080	Q3
355	13867954	16.70000076	65.48173523	21.2386837	1.875	White	Non-survivors	Yes	No	No	No	No	No	No	No	No	0	No	No	No	No	No	Yes	11	31	13	9	101	0.600000024	96	139	3.700000048	35.90000153	12.39999962	33.29999924	34.5	96	229	3.720000029	8.100000381	0	180	0	360	0	1080	Q4
356	13868603	12.80000019	50.20351791	27.46411705	4.166666508	White	Survivors	Yes	No	No	No	No	No	No	No	No	0	No	No	No	No	No	No										30.60000038	9.399999619	30.70000076	30.70000076	100	201	3.059999943	11.10000038	0	180	0	360	0	1080	Q1
357	13884561	16.20000076	60.70830154	21.64515877	1.916666627	White	Non-survivors	Yes	No	No	No	No	No	No	No	No	0	No	No	No	No	No	Yes	12	23	18		106	0.699999988	75	141	3.900000095	25.39999962	8.100000381	29.20000076	31.89999962	92	41	2.769999981	1.100000024	0	180	1	340.3333435	1	340.3333435	Q3
358	13890857	13	48.82050705	18.37079048	1.041666627	White	Survivors	Yes	No	No	No	No	No	No	No	No	0	No	No	No	No	No	No	14	24	6	9.199999809	105	0.600000024	88	143	4.900000095	33	10.5	30.39999962	31.79999924	96	415	3.450000048	11.10000038	0	180	0	360	0	1080	Q1
359	13928523	14.80000019	74.16609955	37.26647949	5.75	Non-white	Survivors	Yes	No	No	Yes	No	Yes	No	Yes	No	0	No	No	Yes	No	No	No										43	13.39999962	27.89999962	30.70000076	91	269	4.809999943	5.199999809	0	180	0	360	0	1080	Q3
360	13931492	12.80000019	62.05841064	24.87545776	5.083333492	White	Survivors	No	No	No	No	No	No	No	No	No	0	No	No	No	No	No	No										35.90000153	12.10000038	29.60000038	33.70000076	88	194	4.090000153	9.699999809	0	180	0	360	0	1080	Q1
361	13961067	12.69999981	64.1679306	28.34276772	4.291666508	White	Survivors	No	No	No	No	No	No	No	No	No	0	No	No	No	No	No	No										33.5	11.19999981	32.59999847	33.29999924	98	224	3.430000067	9.600000381	0	180	0	360	0	1080	Q1
362	13972513	16.20000076	72.71343231	37.48527908	2.666666746	White	Non-survivors	Yes	No	No	No	No	No	No	No	No	0	No	No	No	No	No	Yes	15	25	18	8.800000191	101	0.699999988	149	141	4.400000095	32.79999924	10.60000038	33.40000153	32.29999924	104	100	3.170000076	9.199999809	0	180	1	228.25	1	228.25	Q3
363	13973636	17.29999924	39.93543243	21.36157417	1.958333373	White	Survivors	Yes	No	No	No	No	No	No	No	No	0	No	No	No	No	No	No	9	26	12	8.5	105	0.5	68	137	3.400000095	29	9.699999809	31.89999962	33.59999847	95	180	3.049999952	26.79999924	0	180	0	360	0	1080	Q4
364	13977966	15.30000019	75.60624695	33.3261795	2.083333254	Non-white	Non-survivors	No	No	No	No	No	No	No	No	No	0	No	No	No	No	No	Yes	15	27	9		99	0.699999988	72	137	3.799999952	33.79999924	10.5	30.29999924	31.10000038	98	385	3.470000029	12	0	180	0	360	1	478.5833435	Q3
365	13990363	14	80.58879089	21.74855232	1.208333373	White	Survivors	Yes	No	No	No	Yes	No	No	No	No	0	No	No	No	Yes	No	No	14	20	14	9	105	1.200000048	335	139	4.800000191	30.79999924	9.699999809	28.70000076	31.5	91	226	3.380000114	6.5	0	180	0	360	0	1080	Q2
366	14005392	13	34.5881424	26.95838547	6.833333492	Non-white	Survivors	Yes	No	No	No	No	No	No	No	No	0	Yes	No	No	No	No	Yes	9	27	8		100	0.699999988	105	132	4	29	9.600000381	27.29999924	33.09999847	83	175	3.519999981	2	0	180	0	360	0	1080	Q1
367	14011344	12.19999981	72.4010849	22.217453	11.875	Non-white	Non-survivors	Yes	No	No	No	No	No	Yes	Yes	No	0	No	No	No	No	No	Yes	16	25	20		107	1.100000024	102	144	4	35.20000076	11.60000038	31.5	33	96	402	3.680000067	8.5	0	180	1	276.2916565	1	276.2916565	Q1
368	14015376	16	50.78859329	33.24225998	5.875	White	Non-survivors	Yes	No	No	No	No	No	No	No	No	0	No	No	No	No	No	Yes	11	28	2	8.199999809	106	0.5	120	142	3.299999952	30.70000076	10.5	25.89999962	34	76	274	4.039999962	2	1	87.25	1	87.25	1	87.25	Q3
369	14019849	18.5	62.90248871	20.35608292	5.083333492	White	Survivors	Yes	No	No	No	No	No	No	No	No	0	No	No	No	No	No	Yes	9	25	12	9.199999809	101	0.600000024	80	131	4.099999905	30.70000076	10.89999962	35	35.5	100	339	3.069999933	4.599999905	0	180	0	360	0	1080	Q4
370	14023531	13.5	91.46946716	30.21053123	3.375	White	Survivors	Yes	No	No	No	No	No	Yes	No	No	0	No	No	No	No	No	No	13	26	18	9.199999809	103	0.899999976	89	138	4.199999809	28.5	9.699999809	34.20000076	33.90000153	101	280	2.829999924	5.800000191	0	180	0	360	0	1080	Q2
371	14024127	13.19999981	57.76154709	26.62556458	4.416666508	Non-white	Survivors	Yes	No	No	No	No	No	No	No	No	0	No	No	No	No	No	No										27.79999924	9	30.20000076	32.40000153	93	200	2.980000019	7.599999905	0	180	0	360	0	1080	Q1
372	14025808	14.10000038	69.06745148	37.73561096	1	Non-white	Survivors	Yes	No	No	No	No	No	No	Yes	No	0	No	No	No	No	No	No	15	26	15	10.39999962	101	1	170	138	4.400000095	41	14.10000038	30.89999962	34.29999924	90	289	4.550000191	10.19999981	0	180	0	360	0	1080	Q2
373	14027645	15.80000019	78.66887665	31.3008709	9.416666985	Non-white	Survivors	No	No	No	No	No	No	No	No	No	0	Yes	No	No	No	No	No	13	27	17	7.199999809	103	1.200000048	290	138	4.5	31.60000038	7.800000191	27.89999962	31.60000038	88	214	2.799999952	6.800000191	0	180	0	360	0	1080	Q3
374	14043018	13.19999981	47.08456421	37.38549423	6.75	White	Non-survivors	Yes	No	No	No	No	No	No	No	No	0	No	No	No	No	No	No	15	23	13	8.199999809	99	1.600000024	100	137	3.900000095	37.09999847	12.89999962	30.70000076	34.79999924	88	271	4.199999809	26.5	0	180	1	338.1666565	1	338.1666565	Q1
375	14069570	13.89999962	80.96656799	24.97518349	4.708333492	White	Survivors	Yes	No	No	No	Yes	No	Yes	No	No	0	No	No	No	No	No	No	12	32	25	8.800000191	105	1	108	149	4.099999905	41.79999924	12.89999962	30	30.89999962	97	109	4.300000191	7.099999905	0	180	0	360	0	1080	Q2
376	14075141	15	50.34739304	40.56540298	2.333333254	Non-white	Survivors	Yes	No	No	No	No	No	No	No	No	0	No	No	No	Yes	No	No	15	28	34	9.100000381	97	11.39999962	124	140	6.199999809	34.59999847	11.19999981	31.89999962	32.40000153	99	139	3.50999999	7.099999905	0	180	0	360	0	1080	Q3
377	14083140	12.69999981	74.4048996	32.94913864	1.833333373	White	Survivors	Yes	No	No	No	No	No	No	No	No	0	No	Yes	No	No	No	No	12	26	13		101	0.699999988	110	139	3.900000095	33.70000076	10.89999962	30.39999962	32.29999924	94	153	3.589999914	3.200000048	0	180	0	360	0	1080	Q1
378	14084611	21.39999962	54.62310028	30.61940193	6.708333492	Non-white	Non-survivors	Yes	No	No	No	No	No	No	Yes	No	0	No	No	No	No	No	Yes	12	21	9	7.300000191	109	0.400000006	100	138	3.700000048	23	6.599999905	25.39999962	29.5	90	360	2.559999943	5.800000191	1	39.20833206	1	39.20833206	1	39.20833206	Q4
379	14087169	12.19999981	44.62426376	30.41935349	5.75	Non-white	Survivors	No	No	No	No	No	No	No	No	No	0	No	No	No	No	No	Yes	16	24	15	9.600000381	104	0.699999988	89	144	4.400000095	40.59999847	13.60000038	29.79999924	33.5	89	322	4.559999943	7.199999809	0	180	0	360	0	1080	Q1
380	14110132	14.19999981	63.776474	24.4784832	11.95833302	Non-white	Non-survivors	Yes	No	No	No	No	No	No	No	No	0	No	Yes	No	No	No	No	13	23	15	8.5	103	0.699999988	152	136	3.400000095	22.89999962	8.600000381	33.29999924	35.70000076	88	41	2.589999914	0.800000012	0	180	0	360	0	1080	Q2
381	14116027	16.5	70.85212708	34.60851669	4.083333492	White	Non-survivors	Yes	No	No	No	No	No	No	No	No	0	No	No	No	No	No	Yes	15	27	16	8.300000191	105	1	111	143	3.599999905	35.70000076	11.5	29.29999924	33.79999924	87	259	3.930000067	10.60000038	1	42.29166794	1	42.29166794	1	42.29166794	Q4
382	14120955	16.79999924	61.13096237	35.864254	4.625	White	Survivors	Yes	No	No	No	No	No	No	No	No	0	No	No	Yes	Yes	No	No	23	24	63	9.199999809	93	7.800000191	82	136	3.599999905	23.60000038	7.699999809	30.29999924	32.59999847	93	285	2.539999962	14	0	180	0	360	0	1080	Q4
383	14125099	12.89999962	60.93445587	27.30667686	5.25	White	Survivors	No	No	No	No	No	No	No	No	No	0	No	No	No	No	No	No										26.79999924	8.899999619	30.79999924	33.20000076	93	211	2.880000114	8.699999809	0	180	0	360	0	1080	Q1
384	14137738	15.39999962	63.93612289	29.79857063	2.416666746	Non-white	Survivors	Yes	No	No	No	No	No	No	No	No	0	No	No	Yes	No	No	No	19	20	25	10.30000019	99	1.700000048	274	132	6.199999809	25.5	8.5	30.70000076	33.40000153	92	149	2.779999971	3.5	0	180	0	360	0	1080	Q3
385	14146549	12.39999962	79.21331024	28.60902786	2.75	White	Non-survivors	Yes	No	No	No	No	No	No	No	No	0	No	No	No	No	No	No	24	20	12	9.399999619	101	0.699999988	106	141	3.599999905	35.5	12.30000019	30.79999924	34.59999847	89	165	3.99000001	6.5	0	180	1	284.125	1	284.125	Q1
386	14230868	13.89999962	52.49229431	36.2664032	4.791666508	White	Survivors	Yes	No	No	No	No	No	No	Yes	No	0	No	No	No	No	No	No	10	27	12	8.800000191	108	0.699999988	116	141	4.099999905	34.59999847	11.5	31.10000038	34.79999924	89	271	3.710000038	11.39999962	0	180	0	360	0	1080	Q2
387	14231200	12.30000019	48.30408859	31.01878548	8.625	Non-white	Survivors	Yes	No	No	No	No	No	No	No	Yes	0	No	No	No	No	No	Yes	10	30	8	8.800000191	103	0.699999988	91	139	4.199999809	29.10000038	9.699999809	31.20000076	33.5	93	317	3.119999886	3.099999905	0	180	0	360	0	1080	Q1
388	14250640	19.60000038	69.83116913	17.25011635	3.833333254	White	Survivors	Yes	Yes	No	No	No	No	No	No	No	0	No	No	No	No	No	No	17	16	18	7.5	107	0.800000012	98	140	4.300000191	27	9.199999809	33	34.09999847	97	224	2.789999962	1.600000024	0	180	0	360	0	1080	Q4
389	14257068	17.10000038	91.06456757	19.13944054	2.916666746	White	Survivors	Yes	No	No	No	No	No	No	No	Yes	0	No	No	No	Yes	No	No	17	25	30	8.199999809	98	1.100000024	90	140	4.400000095	29.20000076	9.199999809	35	31.5	106	314	2.50999999	18.39999962	0	180	0	360	0	1080	Q4
390	14262576	11.89999962	62.71367645	22.33446693	2.916666746	White	Survivors	Yes	No	No	No	No	No	No	No	No	0	No	No	No	No	No	No	13	23	7	8.100000381	107	0.699999988	118	140	3.299999952	31.5	10.80000019	30	34.29999924	88	241	3.599999905	0.800000012	0	180	0	360	0	1080	Q1
391	14267764	13	67.6710434	29.29506111	4.458333492	White	Survivors	Yes	No	No	No	No	No	No	No	No	0	No	No	No	No	No	No	11	24	6	8	107	0.5	87	142	3.599999905	29.70000076	9.800000191	28.89999962	33	88	102	3.390000105	1.399999976	0	180	0	360	0	1080	Q1
392	14306457	13.89999962	49.05958557	17.25011635	1.125	Non-white	Survivors	Yes	No	No	No	No	No	No	Yes	No	0	Yes	No	No	No	No	No	12	28	10	9	106	0.699999988	95	142	3.900000095	34.79999924	11.30000019	29.5	32.40000153	91	266	3.819999933	2.900000095	0	180	0	360	0	1080	Q2
393	14313605	15.10000038	63.19834137	22.86289978	2	White	Non-survivors	Yes	No	No	No	No	No	No	No	No	0	No	No	No	No	No	Yes	15	24	7	9.399999619	103	0.600000024	85	138	3.5	30.5	9.899999619	25.10000038	32.5	77	168	3.950000048	1.5	0	180	0	360	1	904.083313	Q3
394	14325969	12.89999962	84.55422974	36.80474091	3.833333254	White	Non-survivors	Yes	No	No	No	No	No	No	No	No	0	No	No	No	No	No	No	15	20	8	7.5	102	0.400000006	86	133	3.5	27.79999924	9.699999809	34.90000153	35	100	199	2.779999971	4.900000095	0	180	0	360	1	528.125	Q1
395	14332845	13.30000019	57.25811768	46.00239563	4.333333492	White	Survivors	Yes	No	No	No	No	No	No	No	No	0	No	Yes	No	No	No	No										31.39999962	10.10000038	30	32.20000076	93	198	3.369999886	10.80000019	0	180	0	360	0	1080	Q1
396	14365365	13.19999981	70.92926788	32.95694351	5.083333492	White	Non-survivors	No	No	No	No	No	No	No	Yes	No	0	No	No	No	No	No	Yes	13	27	21	9	98	0.899999976	88	138	4	43	14.19999981	29.39999962	32.5	90	398	4.949999809	9.300000191	1	45.375	1	45.375	1	45.375	Q1
397	14365923	19.89999962	63.61388397	28.49853897	16	White	Non-survivors	Yes	No	Yes	No	No	No	No	No	No	0	No	No	No	No	No	Yes	12	32	15	8.800000191	96	0.400000006	95	136	3.599999905	32.70000076	11	35	33.59999847	105	149	3.130000114	8.399999619	0	180	1	248.3333282	1	248.3333282	Q4
398	14386300	13.5	42.24450302	17.25011635	4.25	Non-white	Survivors	Yes	No	No	No	No	No	No	No	No	0	No	No	No	No	No	No	10	23	7	8.199999809	108	0.699999988	113	141	4	23.89999962	7.699999809	29.10000038	32.20000076	90	180	2.650000095	8.399999619	0	180	0	360	0	1080	Q2
399	14388808	13.89999962	67.62168884	22.48624611	3.708333254	White	Survivors	Yes	No	No	No	No	No	No	No	No	0	No	No	No	No	No	Yes	11	21	10		105	0.400000006	110	133	3.599999905	23.60000038	7.800000191	31	33.20000076	94	90	2.519999981	0.800000012	0	180	0	360	0	1080	Q2
400	14389196	14.60000038	74.29413605	41.27436447	1.833333373	White	Non-survivors	Yes	No	No	No	No	No	No	Yes	No	0	No	Yes	No	No	No	No	14	28	24	8.5	105	1	184	143	4.300000191	32.20000076	10.5	29.39999962	32.5	90	342	3.559999943	10.10000038	1	78.125	1	78.125	1	78.125	Q3
401	14394737	13	49.38231659	21.25718307	1.958333373	Non-white	Survivors	Yes	No	No	No	No	No	No	No	No	0	Yes	No	No	No	No	No	13	24	7	8.199999809	104	0.699999988	104	137	4.099999905	43	14.19999981	32.70000076	33.59999847	97	155	4.440000057	9.5	0	180	0	360	0	1080	Q1
402	14395990	14.39999962	86.66255188	34.81036758	3.541666746	White	Non-survivors	Yes	No	No	No	Yes	No	No	No	No	0	No	No	No	Yes	No	No	16	26	51	8.300000191	101	2	107	143	4.300000191	31.70000076	9.800000191	32.20000076	30.89999962	104	142	3.039999962	3.200000048	0	180	1	270.8333435	1	270.8333435	Q2
403	14397748	25.20000076	49.1795845	37.35899734	2.833333254	Non-white	Survivors	Yes	Yes	No	No	No	No	Yes	No	No	0	No	No	No	No	No	Yes	14	22	13	9.5	104	0.899999976	125	140	4.400000095	37.09999847	11	22.89999962	29.60000038	77	397	4.800000191	9.5	0	180	0	360	0	1080	Q4
404	14399272	16	49.05350876	28.34879684	3.916666746	White	Non-survivors	Yes	No	No	No	No	No	No	No	No	0	No	No	No	No	No	No										27.79999924	8.199999809	29.39999962	29.5	100	224	2.779999971	4.699999809	1	148.25	1	148.25	1	148.25	Q3
405	14405281	20.29999924	63.63431168	21.21003532	13.125	White	Survivors	Yes	No	No	No	No	No	No	No	No	0	No	No	No	No	No	Yes	30	11	50	7.800000191	112	3.599999905	82	148	4.5	31.5	9.300000191	28.70000076	29.5	97	255	3.24000001	8.199999809	0	180	0	360	0	1080	Q4
406	14405935	13.19999981	58.91805649	33.92155457	3.291666746	White	Survivors	Yes	No	No	No	No	No	Yes	No	No	0	No	No	No	No	No	Yes	13	28	15	8.899999619	100	0.699999988	142	137	3.700000048	37.5	12.80000019	28	34.29999924	82	185	4.590000153	4.5	0	180	0	360	0	1080	Q1
407	14412499	15.60000038	73.17615509	30.48148918	1.5	Non-white	Non-survivors	Yes	Yes	No	No	No	No	No	No	No	0	Yes	Yes	No	No	No	No	17	21	18		104	0.899999976	145	138	4.199999809	38.09999847	11.80000019	29.89999962	31	97	203	3.950000048	9.600000381	0	180	1	310	1	310	Q3
408	14422523	14.80000019	78.55114746	27.94041252	1.25	White	Survivors	No	No	No	No	No	No	No	No	No	0	No	No	No	No	No	No	11	28	10	8.600000381	105	0.699999988	102	140	3.700000048	33	11.30000019	34	34.09999847	100	191	3.309999943	7.5	0	180	0	360	0	1080	Q3
409	14471176	13.39999962	63.15605927	34.17175674	3.541666746	White	Survivors	Yes	No	No	No	No	No	No	No	No	0	No	No	No	No	No	No										42	14.10000038	30.10000038	33.59999847	90	259	4.690000057	7.599999905	0	180	0	360	0	1080	Q1
410	14473173	17	63.53033066	42.96609116	10.04166698	Non-white	Non-survivors	Yes	No	No	No	No	No	No	No	No	0	No	No	No	No	No	Yes	13	23	8	8.300000191	107	0.400000006	150	139	4.199999809	29.39999962	9.399999619	31.79999924	31.89999962	100	202	2.940000057	26.79999924	1	43.33333206	1	43.33333206	1	43.33333206	Q4
411	14481992	13.5	44.75012207	26.355093	2.625	Non-white	Survivors	Yes	No	No	No	No	No	No	No	No	0	No	No	No	No	No	No	10	26	5	7.699999809	107	0.600000024	86	140	3.299999952	26	8.600000381	25.10000038	33.09999847	76	193	3.430000067	1.5	0	180	0	360	0	1080	Q2
412	14500906	13.30000019	67.3715744	34.08402252	5.916666508	White	Survivors	Yes	No	No	No	No	No	No	No	No	0	No	No	No	No	No	No	16	19	7	7.599999905	103	0.600000024	108	138	3.5	31.5	10.80000019	29.10000038	34.29999924	85	109	3.710000038	10.19999981	0	180	0	360	0	1080	Q1
413	14517029	15.89999962	66.74069977	37.34888458	1.25	Non-white	Survivors	Yes	No	No	No	No	No	Yes	No	No	0	No	Yes	Yes	Yes	No	No	14	22	50		105	2.599999905	139	141	3.799999952	25.39999962	8.5	25.39999962	33.5	76	207	3.339999914	7.300000191	0	180	0	360	0	1080	Q3
414	14553842	15.89999962	63.73218918	30.51950073	7.25	White	Non-survivors	Yes	No	No	No	No	No	No	No	No	0	No	No	No	No	No	Yes	16	23	14	8.199999809	101	0.800000012	71	140	4	28.29999924	9.199999809	32.59999847	32.5	100	160	2.819999933	4.099999905	0	180	0	360	0	1080	Q3
415	14560708	12.60000038	94.34909821	24.80004883	3.541666746	White	Non-survivors	Yes	No	No	No	No	No	No	No	No	0	No	No	No	Yes	No	No	16	25	25	9.300000191	102	1.100000024	109	139	4.300000191	30.60000038	9.800000191	34.29999924	31.89999962	106	258	2.839999914	9.5	0	180	0	360	1	641.791687	Q1
416	14562151	13.69999981	72.4236145	25.40430832	1.833333373	White	Non-survivors	Yes	No	No	No	No	No	No	No	No	0	No	No	No	No	No	Yes	12	26	16	9	103	0.699999988	95	137	4	35.79999924	12.60000038	31.60000038	35.29999924	90	375	4	2.799999952	0	180	1	236.2916718	1	236.2916718	Q2
417	14572546	14	82.72079468	33.82672119	7.958333492	White	Survivors	Yes	No	No	No	No	No	No	No	No	0	No	Yes	No	No	No	Yes	18	17	24	8	102	1.399999976	162	137	4.5	39.09999847	12.89999962	31.89999962	33	97	234	4.039999962	8.699999809	0	180	0	360	0	1080	Q2
418	14583516	15	53.98728943	33.54452133	12.95833302	Non-white	Survivors	Yes	No	No	No	No	No	Yes	No	No	0	No	No	No	No	No	No	13	24	10	8.800000191	110	0.5	145	147	3.200000048	32.79999924	10.60000038	30.89999962	32.29999924	96	233	3.430000067	14.30000019	0	180	0	360	0	1080	Q3
419	14588009	12.19999981	55.36920929	23.38290215	1.666666627	Non-white	Survivors	Yes	No	No	No	No	No	No	No	No	0	No	No	No	No	No	No	12	24	9	8.899999619	108	0.899999976	121	140	4	29.79999924	10.19999981	32	34.29999924	93	135	3.200000048	2.400000095	0	180	0	360	0	1080	Q1
420	14589196	13.19999981	75.73246765	27.36777496	15.95833302	White	Survivors	Yes	No	No	No	No	No	No	No	No	0	No	Yes	No	No	No	Yes	15	27	15		98	0.800000012	109	136	3.900000095	33.20000076	11.10000038	30.89999962	33.40000153	93	195	3.589999914	5.5	0	180	0	360	0	1080	Q1
421	14591152	15.5	51.59852219	39.32579041	2.125	Non-white	Survivors	Yes	No	No	No	No	No	No	No	No	0	No	Yes	No	No	No	No	18	21	24		106	1	114	141	4	30.39999962	9.800000191	27.70000076	32.20000076	86	214	3.539999962	26.79999924	0	180	0	360	0	1080	Q3
422	14598143	12.19999981	84.65836334	29.49036026	5	White	Survivors	Yes	No	No	No	No	No	No	No	No	0	No	No	No	Yes	No	No	15	29	52	8.600000381	104	1.700000048	174	143	4.699999809	33.70000076	11	30.70000076	32.5	95	327	3.569999933	12.89999962	0	180	0	360	0	1080	Q1
423	14599045	18.89999962	41.38594818	24.67258453	24.66666603	White	Survivors	Yes	No	No	No	No	No	No	No	No	0	Yes	No	No	No	No	Yes	9	22	13	8.300000191	109	0.600000024	130	140	3.400000095	23.79999924	7.699999809	29.29999924	32.40000153	91	96	2.630000114	4.800000191	0	180	0	360	0	1080	Q4
424	14604685	12.5	61.49278641	30.59810257	4.75	Non-white	Survivors	No	No	No	No	No	No	No	No	No	0	No	Yes	No	No	No	No	11	26	21	8.100000381	107	0.699999988	128	144	4.099999905	33.70000076	10.89999962	29.89999962	32.29999924	92	253	3.650000095	8.399999619	0	180	0	360	0	1080	Q1
425	14605196	13.89999962	74.70650482	28.60842514	7.583333492	Non-white	Survivors	Yes	No	No	No	Yes	No	No	Yes	No	0	No	No	No	No	No	No										38.20000076	12.80000019	30.20000076	33.5	90	312	4.239999771	8.699999809	0	180	0	360	0	1080	Q2
426	14616094	13.69999981	61.05036545	47.42715836	1.208333373	White	Non-survivors	No	No	No	No	Yes	No	No	No	No	0	No	No	No	No	No	No	13	23	15	9.399999619	104	0.899999976	183	135	4.699999809	37.29999924	12.30000019	30.20000076	33	92	178	4.070000172	14.60000038	0	180	0	360	1	690.625	Q2
427	14630330	13.39999962	89.12861633	28.23577309	8.583333015	White	Survivors	Yes	No	No	No	No	No	No	No	No	0	No	No	No	No	No	Yes	15	24	19	11	104	1.100000024	110	143	4.599999905	43	14.19999981	30.39999962	32.40000153	94	224	4.949999809	12.19999981	0	180	0	360	0	1080	Q1
428	14633401	14.19999981	50.05747604	26.09838295	3.625	White	Survivors	Yes	No	No	No	No	No	No	No	No	0	No	No	No	No	No	No	20	21	14	8	106	1	116	143	3.599999905	35.09999847	11.69999981	29.89999962	33.29999924	90	201	3.910000086	6.5	0	180	0	360	0	1080	Q2
429	14636335	15.69999981	70.10024261	26.5210228	4.708333492	White	Non-survivors	Yes	No	No	No	No	Yes	No	No	No	0	Yes	No	No	No	Yes	No	12	18	10	8	103	0.400000006	93	133	3.299999952	29.39999962	9.699999809	29.60000038	33	90	143	3.279999971	11.5	0	180	0	360	0	1080	Q3
430	14637324	15.60000038	61.09018707	28.63866806	13.04166698	Non-white	Survivors	Yes	No	No	No	No	No	No	Yes	No	0	Yes	Yes	No	No	No	No	18	27	18	9.399999619	98	0.899999976	155	140	3.299999952	36.09999847	10.80000019	22.79999924	30	74	338	4.949999809	9.800000191	0	180	0	360	0	1080	Q3
431	14664448	12.5	84.53134155	20.25478745	3.041666746	White	Survivors	Yes	No	No	No	No	No	No	No	No	0	No	No	No	No	No	Yes	11	23	11	7.599999905	95	0.400000006	87	129	4.400000095	21	6.599999905	31.39999962	33	95	276	2.24000001	9.100000381	0	180	0	360	0	1080	Q1
432	14682450	13.30000019	60.52933121	24.23319054	5.458333492	White	Survivors	No	No	No	No	No	No	No	Yes	No	0	No	No	No	No	No	No										28.70000076	9.199999809	27.89999962	32.09999847	87	184	3.299999952	7.400000095	0	180	0	360	0	1080	Q1
433	14684740	14.60000038	60.18626022	25.58435249	3.375	White	Non-survivors	Yes	No	No	No	No	No	No	No	No	0	No	No	No	No	No	Yes	18	25	24	9.199999809	94	0.800000012	149	133	3.700000048	39.90000153	13.19999981	31.89999962	33.09999847	96	217	4.150000095	6	1	33.75	1	33.75	1	33.75	Q3
434	14685473	14.30000019	61.9781723	38.37268066	3.083333254	White	Survivors	No	No	No	No	No	No	No	No	No	0	No	No	No	No	No	No	12	33	18	8.600000381	100	1	142	141	3.5	43	14.19999981	30.5	33.5	91	126	4.840000153	22.60000038	0	180	0	360	0	1080	Q2
435	14692294	14.69999981	51.61534119	36.4105835	22.04166603	White	Non-survivors	Yes	No	No	No	No	No	No	No	No	0	No	No	No	No	No	Yes	16	23	39	9	101	1.899999976	135	137	3.400000095	34.79999924	12.10000038	30.20000076	34.79999924	87	165	4.010000229	25.29999924	0	180	0	360	1	565.291687	Q3
436	14698979	16.5	64.98946381	28.192173	1	White	Survivors	Yes	No	No	No	No	No	No	Yes	No	0	No	No	No	No	No	No	14	22	7	8.600000381	90	0.699999988	81	121	4.599999905	26.29999924	9.300000191	30.60000038	35.40000153	87	347	3.039999962	2.299999952	0	180	0	360	0	1080	Q4
437	14713109	15.89999962	77.17375183	25.71825027	1.833333373	Non-white	Survivors	Yes	No	No	No	No	No	No	No	No	0	No	No	No	No	No	Yes	17	23	6		106	0.400000006	76	142	3.599999905	27.60000038	8.899999619	32	32.20000076	99	140	2.779999971	4.300000191	0	180	0	360	0	1080	Q3
438	14733872	12.60000038	70.81041718	21.89526749	3.541666746	White	Survivors	Yes	No	No	No	No	No	No	No	No	0	No	No	No	No	No	No	9	25	7	7.800000191	104	0.5	105	134	3.700000048	32.5	11.30000019	33.40000153	34.70000076	96	136	3.369999886	7.699999809	0	180	0	360	0	1080	Q1
439	14834560	12.10000038	81.19965363	29.29506111	1.75	White	Non-survivors	Yes	No	No	No	No	No	No	No	No	0	No	No	No	Yes	No	No	14	29	29		102	1.200000048	87	141	4.199999809	38.70000076	12.39999962	27.60000038	32	86	276	4.5	7.800000191	1	133.0833282	1	133.0833282	1	133.0833282	Q1
440	14840724	17.29999924	42.38606262	20.18550873	2.666666746	White	Survivors	Yes	No	No	No	No	No	No	No	No	0	No	No	No	No	No	No	12	24	12	7.900000095	106	0.400000006	87	138	3.900000095	24.79999924	7.699999809	25.60000038	31.10000038	82	236	3.00999999	2.599999905	0	180	0	360	0	1080	Q4
441	14841168	15.60000038	70.59952545	36.05335617	14.625	Non-white	Non-survivors	Yes	No	No	No	Yes	No	No	No	No	0	No	Yes	Yes	Yes	No	No	24	22	31	7.5	89	3.5	272	131	3.700000048	38.29999924	11.39999962	31.39999962	29.79999924	106	270	3.630000114	16.5	0	180	0	360	1	857.125	Q3
442	14841671	13.39999962	59.05387115	22.65361214	1.958333373	White	Survivors	Yes	No	No	No	No	No	No	No	No	0	No	No	No	No	No	Yes	17	24	9	8.899999619	102	0.600000024	59	143	4	33.90000153	11.39999962	34.70000076	33.59999847	103	146	3.289999962	4.800000191	0	180	0	360	0	1080	Q1
443	14853651	12.80000019	53.47449112	24.32807541	3.25	White	Survivors	Yes	No	No	No	No	No	No	No	No	0	No	No	No	No	No	No	11	21	7	6.5	112	0.600000024	101	144	3.599999905	29.39999962	9.600000381	28.70000076	32.70000076	88	230	3.349999905	6.5	0	180	0	360	0	1080	Q1
444	14864349	13.60000038	63.91774368	43.03028488	4.166666508	White	Survivors	Yes	No	No	No	No	No	No	No	No	0	No	Yes	No	No	No	No	15	24	14	9.899999619	101	0.800000012	198	140	4.199999809	39.29999924	13	30	33.09999847	91	250	4.340000153	5.599999905	0	180	0	360	0	1080	Q2
445	14870159	18.89999962	85.59331512	24.07226372	3.916666746	White	Non-survivors	Yes	No	No	No	No	No	No	No	No	0	No	No	No	No	No	Yes	16	22	19	8.5	104	0.800000012	201	137	4.599999905	21.79999924	6.599999905	28.29999924	29.89999962	94	41	2.299999952	12.19999981	1	153.3333282	1	153.3333282	1	153.3333282	Q4
446	14878942	15.89999962	68.96084595	21.30045319	1.708333373	White	Non-survivors	Yes	No	No	No	No	No	No	No	No	0	No	No	No	No	No	No	10	28	10	9.100000381	107	0.699999988	91	141	3.900000095	26.39999962	9.100000381	32.5	34.70000076	94	172	2.819999933	1.600000024	1	81.08333588	1	81.08333588	1	81.08333588	Q3
447	14903196	13	80.48687744	31.64977074	1.958333373	White	Survivors	Yes	No	No	Yes	No	No	No	No	No	0	No	No	No	No	No	No	13	28	15	9.300000191	103	0.800000012	98	140	3.599999905	41.20000076	13.69999981	30.20000076	33.29999924	91	209	4.53000021	14.89999962	0	180	0	360	0	1080	Q1
448	14928657	24.39999962	50.43869781	20.80122375	53.25	White	Survivors	No	No	Yes	Yes	No	No	No	No	No	0	No	No	No	No	Yes	Yes	15	21	10	9.100000381	106	0.5	93	139	3.400000095	21	6.699999809	35	33	106	93	2.24000001	8.699999809	0	180	0	360	0	1080	Q4
449	14935197	12.69999981	51.54815292	22.59512711	3.625	White	Survivors	Yes	No	No	No	No	No	No	No	No	0	No	No	No	No	No	No	15	24	15		102	0.800000012	186	137	4.300000191	28.79999924	9.699999809	31.60000038	33.70000076	94	182	3.069999933	12.10000038	0	180	0	360	0	1080	Q1
450	14946461	15.39999962	60.43252182	37.51101303	6.791666508	Non-white	Non-survivors	Yes	No	No	No	No	No	No	Yes	No	0	No	No	No	No	No	Yes	25	16	9	9	101	0.699999988	101	138	3.799999952	26.79999924	9	31.5	33.59999847	94	225	2.859999895	2.299999952	0	180	0	360	1	499.0416565	Q3
451	14967910	12.5	46.85787964	23.23621368	5.25	Non-white	Survivors	No	No	No	No	No	No	No	No	No	0	No	No	No	No	No	No										24.60000038	8.199999809	30.60000038	33.29999924	92	147	2.680000067	6.900000095	0	180	0	360	0	1080	Q1
452	14969719	20.29999924	60.58620834	33.14086151	7.416666508	White	Non-survivors	Yes	No	No	No	No	No	No	Yes	No	0	No	Yes	No	No	No	Yes	13	28	24	8.399999619	106	0.800000012	67	143	3.900000095	32.79999924	10.69999981	27.20000076	32.70000076	83	206	3.950000048	4	0	180	1	257.6666565	1	257.6666565	Q4
453	14971100	15.19999981	60.94694901	35.99695587	2.791666746	White	Survivors	Yes	No	No	No	No	No	No	No	No	0	No	Yes	No	No	No	No	12	25	13	7.5	106	0.699999988	134	140	3.299999952	21	7	29.79999924	33.29999924	89	47	2.349999905	0.800000012	0	180	0	360	0	1080	Q3
454	14975146	15.10000038	65.52523041	31.84937286	1	White	Survivors	Yes	No	No	No	No	No	No	No	Yes	0	No	No	No	No	No	No	11	25	7	8.699999809	106	0.800000012	104	138	3.599999905	23.89999962	7.900000095	30	33.20000076	90	206	2.650000095	5.5	0	180	0	360	0	1080	Q3
455	15003618	18.89999962	62.25011826	22.00502205	1.125	White	Survivors	Yes	No	No	No	No	No	No	No	No	0	No	No	No	No	No	Yes										33.90000153	11.39999962	33.79999924	33.59999847	101	150	3.369999886	4.199999809	0	180	0	360	0	1080	Q4
456	15018114	15.39999962	95.41057587	28.12325668	5.541666508	White	Non-survivors	Yes	No	No	No	No	No	No	No	Yes	0	No	Yes	No	No	No	No	15	29	11		100	0.5	63	141	3	35.5	11.10000038	24.10000038	31.20000076	77	113	4.599999905	7.099999905	0	180	1	316.0833435	1	316.0833435	Q3
457	15033599	13.10000038	74.57939911	20.94905472	4.041666508	White	Non-survivors	Yes	No	No	No	No	No	No	No	No	0	Yes	No	No	No	No	No	12	29	14	9.300000191	103	0.699999988	97	140	4.400000095	36.79999924	12	32.40000153	32.70000076	99	136	3.710000038	4.900000095	0	180	1	212.4166718	1	212.4166718	Q1
458	15041531	16.89999962	65.76248169	26.06173706	2.125	White	Survivors	Yes	No	No	No	No	No	No	No	No	0	No	No	No	No	No	Yes	10	25	7	8	103	0.600000024	98	138	4.400000095	27.70000076	9	29.70000076	32.5	91	259	3.029999971	3.5	0	180	0	360	0	1080	Q4
459	15049835	12.30000019	52.83589172	30.72780609	4.25	White	Survivors	No	No	No	No	No	No	No	Yes	No	0	No	Yes	No	No	No	No										29.60000038	9.199999809	32.09999847	35.5	91	250	2.869999886	9.300000191	0	180	0	360	0	1080	Q1
460	15065614	16.60000038	65.14713287	31.22644043	4.041666508	White	Survivors	Yes	No	No	No	No	No	No	No	No	0	No	No	No	No	No	Yes	12	27	14	7.900000095	107	0.5	111	142	3.5	27.29999924	9.199999809	33.90000153	33.70000076	101	41	2.710000038	1.700000048	0	180	0	360	0	1080	Q4
461	15067087	13.69999981	47.32208633	40.22377777	9.625	Non-white	Survivors	Yes	No	No	Yes	No	No	No	Yes	No	0	No	Yes	No	No	No	No	11	30	8	8.100000381	98	0.800000012	150	135	4.099999905	29.89999962	9.699999809	28.89999962	32.5	89	506	3.359999895	19.10000038	0	180	0	360	0	1080	Q2
462	15074136	14.19999981	48.47788239	20.92089272	1.166666627	White	Survivors	Yes	No	No	No	No	No	No	No	No	0	No	No	No	No	No	No	10	29	22	9.699999809	103	0.899999976	95	142	4.300000191	41.70000076	13.10000038	28.70000076	31.39999962	91	249	4.559999943	3.400000095	0	180	0	360	0	1080	Q2
463	15100208	14.39999962	73.43874359	32.28349686	2.708333254	White	Survivors	Yes	No	No	No	No	No	No	No	No	0	No	No	No	No	No	No	12	24	11	8.899999619	104	0.600000024	109	136	4.400000095	37	11.69999981	31.20000076	31.60000038	99	220	3.75	6.5	0	180	0	360	0	1080	Q2
464	15124771	16.79999924	53.57453537	20.71806145	20.75	Non-white	Survivors	Yes	No	No	No	Yes	No	No	No	No	0	No	Yes	No	No	No	Yes	16	22	9	9	104	0.600000024	127	138	4.199999809	29.20000076	9.699999809	29.89999962	33.09999847	90	157	3.24000001	11.60000038	0	180	0	360	0	1080	Q4
465	15134888	15.60000038	79.78622437	27.06482887	6.041666508	White	Non-survivors	Yes	No	No	No	No	No	No	Yes	No	0	No	No	No	No	No	No	18	16	46	6.800000191	106	2.900000095	157	137	3.400000095	23.29999924	7.599999905	30	32.70000076	92	116	2.539999962	26.79999924	0	180	0	360	1	981.416687	Q3
466	15138659	20.70000076	63.46973801	31.40430641	2.083333254	White	Non-survivors	Yes	No	No	No	Yes	No	No	No	No	0	No	No	No	No	No	Yes	17	20	10		106	0.699999988	126	139	4	36.70000076	11.80000019	30.79999924	32.09999847	96	231	3.819999933	4.099999905	1	136.4583282	1	136.4583282	1	136.4583282	Q4
467	15149380	13.80000019	72.80227661	23.55798531	5.583333492	Non-white	Survivors	Yes	No	No	No	No	No	No	No	No	0	No	No	Yes	Yes	No	No	15	23	17	8	104	1.5	163	142	4.5	31.5	9.899999619	31.39999962	31.39999962	100	174	3.150000095	7.699999809	0	180	0	360	0	1080	Q2
468	15149693	16.79999924	83.87902832	24.94134331	1.083333373	White	Non-survivors	Yes	No	No	No	Yes	No	No	Yes	No	0	No	No	No	No	No	No	8	31	17	8.899999619	95	0.800000012	156	134	4.400000095	30.20000076	8.199999809	22.79999924	29.5	77	329	3.930000067	13.10000038	1	89.5	1	89.5	1	89.5	Q4
469	15156080	15.30000019	76.90072632	36.51193619	6.625	White	Survivors	Yes	No	No	No	No	No	No	Yes	No	0	No	Yes	No	No	No	No	15	26	15	8.300000191	95	0.800000012	331	131	4.5	31.10000038	9.300000191	26.5	29.89999962	89	247	3.5	8.300000191	0	180	0	360	0	1080	Q3
470	15170888	14.89999962	75.28707886	34.10765076	7.583333492	Non-white	Survivors	Yes	No	No	No	No	No	No	Yes	No	0	Yes	Yes	No	No	Yes	No	15	16	40	7.300000191	105	1.399999976	205	136	5.699999809	36.20000076	12.30000019	32	34	94	41	3.839999914	11	0	180	0	360	0	1080	Q3
471	15190566	14.5	69.54423523	47.42715836	1.958333373	White	Survivors	Yes	Yes	No	No	Yes	No	No	No	No	0	No	Yes	No	No	No	No	17	26	16	9.399999619	100	1.100000024	104	139	4.199999809	38.59999847	12.39999962	28.20000076	32.09999847	88	195	4.389999866	6.099999905	0	180	0	360	0	1080	Q2
472	15197176	18.10000038	65.78678894	38.93989182	1.666666627	White	Survivors	Yes	No	No	No	No	No	No	No	No	0	No	Yes	No	No	No	No	18	23	12	8.5	100	0.800000012	279	137	4.099999905	30.5	10.19999981	31.5	33.59999847	94	388	3.25	12.89999962	0	180	0	360	0	1080	Q4
473	15209681	14.19999981	59.16884232	22.31159401	3.916666746	White	Non-survivors	Yes	No	No	No	No	No	No	No	No	0	No	No	No	No	No	Yes	11	30	31	11.39999962	99	2.799999952	125	136	4	29.79999924	10.10000038	34.5	33.79999924	102	312	2.920000076	6.099999905	0	180	0	360	1	574.333313	Q2
474	15212172	16.39999962	70.37697601	26.68069267	5.041666508	White	Non-survivors	Yes	No	No	No	No	No	No	Yes	No	0	No	No	No	No	No	Yes	9	25	13	8.899999619	110	0.800000012	90	140	4.300000191	28.29999924	10.39999962	31.60000038	35.70000076	86	140	3.279999971	6.300000191	1	95.33333588	1	95.33333588	1	95.33333588	Q3
475	15220389	15.39999962	57.35632706	22.67854309	3.291666746	Non-white	Survivors	Yes	No	No	No	No	No	Yes	No	No	0	No	No	No	No	No	Yes	18	27	14	9.5	95	0.699999988	109	135	4.900000095	24.5	7.900000095	27.79999924	32.20000076	87	339	2.839999914	8.600000381	0	180	0	360	0	1080	Q3
476	15223754	13.69999981	57.70729446	27.94020271	4.5	Non-white	Survivors	No	No	No	No	No	No	No	No	No	0	No	No	No	No	No	Yes										31.10000038	10.60000038	28.70000076	34	84	247	3.690000057	11.80000019	0	180	0	360	0	1080	Q2
477	15230971	15.30000019	62.71923065	21.46519852	3.875	White	Survivors	Yes	No	No	No	No	No	No	No	No	0	No	No	No	No	No	No	17	21	4	7.800000191	103	0.400000006	76	138	3.299999952	28.79999924	8.899999619	31.60000038	30.89999962	102	365	2.819999933	3.900000095	0	180	0	360	0	1080	Q3
478	15238318	14.19999981	68.7213974	42.05443192	2	White	Survivors	Yes	No	No	No	No	No	No	No	No	0	No	No	No	No	No	No	22	16	63	8.399999619	103	4.900000095	200	136	5	33.90000153	11.30000019	31.29999924	33.29999924	94	202	3.609999895	11.60000038	0	180	0	360	0	1080	Q2
479	15249278	14.19999981	64.99990082	40.00821686	2.833333254	Non-white	Survivors	Yes	No	No	No	No	No	No	No	No	0	No	No	No	No	No	Yes	13	26	29	9.699999809	103	2.099999905	90	142	3.299999952	26	8.399999619	31.5	32.29999924	97	219	2.670000076	5.199999809	0	180	0	360	0	1080	Q2
480	15254110	13.39999962	45.05126572	20.08313751	1.625	White	Survivors	Yes	No	No	No	No	No	No	No	No	0	No	No	No	No	No	No	14	25	5		103	0.5	92	138	4	25.29999924	8.600000381	29.5	34	87	206	2.920000076	3.200000048	0	180	0	360	0	1080	Q1
481	15256668	15.19999981	64.46104431	30.3619976	2.166666746	White	Non-survivors	Yes	No	No	No	No	No	No	No	No	0	No	No	No	No	No	Yes	13	24	16	9.600000381	105	0.600000024	166	138	4	28.29999924	9.399999619	30.5	33.40000153	91	276	3.099999905	3.200000048	0	180	1	256.375	1	256.375	Q3
482	15257432	14.80000019	82.67279816	26.72920418	8.958333015	White	Non-survivors	Yes	No	No	No	No	No	No	No	No	0	No	No	No	No	No	Yes	14	22	15	8.399999619	109	0.800000012	103	141	3.900000095	38.20000076	12.69999981	30.20000076	33.20000076	91	182	4.190000057	5.300000191	0	180	1	222.2916718	1	222.2916718	Q3
483	15265424	17.20000076	79.85440826	30.84436226	3.041666746	White	Non-survivors	Yes	No	No	No	No	No	No	No	No	0	No	Yes	No	No	No	Yes	13	22	18	8.399999619	110	0.600000024	158	141	4.199999809	27.29999924	8.300000191	24.89999962	30.39999962	82	261	3.329999924	6.900000095	1	143.25	1	143.25	1	143.25	Q4
484	15273049	15.30000019	81.92150879	37.17794037	2.041666746	Non-white	Survivors	Yes	No	No	No	No	No	No	No	No	1	No	No	No	No	No	No	12	33	13	9.5	102	0.899999976	92	143	3.700000048	32.20000076	10.30000019	27.5	32.20000076	86	316	3.75999999	7.599999905	0	180	0	360	0	1080	Q3
485	15299836	14.69999981	56.24381256	36.0233345	11.79166698	White	Non-survivors	Yes	No	No	No	No	No	Yes	No	No	0	No	No	No	No	No	Yes	17	25	11	9.600000381	99	0.899999976	84	137	3.599999905	31.39999962	10.10000038	26.39999962	32.20000076	82	291	3.829999924	8.800000191	0	180	1	267.9583435	1	267.9583435	Q3
486	15302325	12.69999981	67.63194275	21.58267403	1.666666627	White	Survivors	Yes	No	No	No	No	No	No	No	No	0	No	No	No	No	No	Yes	12	28	13	8.600000381	104	0.899999976	91	140	4	36.90000153	12.5	30.10000038	33.90000153	89	52	4.150000095	3.799999952	0	180	0	360	0	1080	Q1
487	15311289	13.39999962	72.66490936	35.42864227	11.5	Non-white	Non-survivors	Yes	No	No	No	No	No	No	Yes	No	0	No	No	Yes	Yes	No	No	15	30	22	9.699999809	96	1.399999976	182	141	3.599999905	38.70000076	12.30000019	28	31.79999924	88	323	4.389999866	10.89999962	1	62.75	1	62.75	1	62.75	Q1
488	15324351	13.39999962	70.97133636	28.34243774	14.91666698	White	Survivors	No	Yes	No	No	No	No	No	No	No	0	No	No	No	No	No	Yes	14	23	14	9.600000381	97	0.600000024	267	134	4.699999809	32	10.60000038	27.5	33.09999847	83	464	3.849999905	4.599999905	0	180	0	360	0	1080	Q1
489	15329328	12.69999981	66.91564941	34.64194107	2.166666746	Non-white	Survivors	Yes	No	No	No	No	No	Yes	No	No	0	No	Yes	No	Yes	No	No	19	23	95	9.199999809	94	5.800000191	125	132	4.099999905	22.10000038	7.599999905	31.29999924	34.40000153	91	160	2.430000067	6.099999905	0	180	0	360	0	1080	Q1
490	15331069	17	62.06735229	45.17151642	2.583333254	White	Non-survivors	Yes	No	No	No	No	No	No	No	No	0	No	Yes	No	No	No	Yes	11	24	27	8.699999809	104	0.699999988	109	139	4.199999809	24.39999962	7.800000191	30.79999924	32	96	216	2.529999971	5.099999905	0	180	0	360	0	1080	Q4
491	15333075	14.10000038	89.09098053	24.97719193	42.83333206	White	Non-survivors	Yes	No	No	Yes	Yes	No	Yes	No	No	0	No	Yes	No	No	No	Yes										24.20000076	8.100000381	29	33.40000153	87	242	2.799999952	16.39999962	1	42.79166794	1	42.79166794	1	42.79166794	Q2
492	15360405	13.89999962	67.31526184	27.9415741	2.375	White	Survivors	Yes	No	No	No	No	No	No	No	No	0	No	No	No	No	No	No	11	25	6	8.100000381	106	0.600000024	114	139	3.299999952	36.90000153	12.60000038	29.79999924	34.20000076	87	303	4.230000019	11.89999962	0	180	0	360	0	1080	Q2
493	15372292	14.39999962	57.78864288	25.91926193	1.208333373	White	Survivors	Yes	No	No	No	Yes	No	No	Yes	No	0	No	No	No	No	No	Yes	11	26	9	8.899999619	109	0.600000024	83	146	5.300000191	36.09999847	11.30000019	29.70000076	31.29999924	95	153	3.799999952	2.799999952	0	180	0	360	0	1080	Q2
494	15394739	15.60000038	91.24494171	24.83016014	12.125	White	Non-survivors	Yes	Yes	No	No	Yes	No	Yes	No	No	0	No	No	No	No	No	Yes	17	25	27	9.199999809	100	0.699999988	136	138	4.400000095	32.79999924	11	29.29999924	33.5	87	262	3.75999999	6.900000095	1	119.5416565	1	119.5416565	1	119.5416565	Q3
495	15401552	11.80000019	91.88640594	28.53138542	3.916666746	White	Survivors	Yes	No	No	No	No	No	No	No	No	0	No	No	No	No	No	No	11	25	41	8	106	1.299999952	129	142	4.199999809	31.70000076	10.5	30.5	33.09999847	92	245	3.440000057	8.699999809	0	180	0	360	0	1080	Q1
496	15411028	16.29999924	62.39945984	27.24097252	5.791666508	White	Survivors	Yes	No	No	No	No	No	No	No	No	0	No	No	No	No	No	No	10	27	12	8.600000381	109	0.699999988	125	142	4.300000191	32.29999924	10.39999962	31.89999962	32.29999924	99	207	3.279999971	3.5	0	180	0	360	0	1080	Q3
497	15424808	17.20000076	88.26930237	24.61179543	1.166666627	Non-white	Non-survivors	Yes	No	No	No	Yes	No	No	Yes	No	0	Yes	No	No	No	No	No	13	27	19	8.899999619	99	0.800000012	138	134	4.699999809	36	11	28.20000076	30.5	93	158	3.880000114	11.10000038	0	180	1	246.4583282	1	246.4583282	Q4
498	15425893	15	85.12527466	31.47403145	5.916666508	White	Non-survivors	Yes	No	No	No	Yes	No	No	Yes	No	0	No	No	No	No	No	Yes	11	30	16	7.800000191	99	1	110	136	4.099999905	33.09999847	10.69999981	27.79999924	32.40000153	86	208	3.859999895	12.30000019	0	180	0	360	1	460.25	Q3
499	15426285	16.89999962	45.33211517	37.83896637	4.375	White	Survivors	No	No	No	No	No	No	No	No	No	0	No	No	No	No	No	No										24.10000038	7.699999809	22.79999924	31.79999924	74	194	3.700000048	11.10000038	0	180	0	360	0	1080	Q4
500	15434752	12.39999962	52.9755249	29.69557762	1.25	White	Survivors	No	No	No	No	No	No	No	No	No	0	No	No	No	No	No	Yes	14	27	8	9.5	103	0.800000012	109	140	3.900000095	41.70000076	13.80000019	32.90000153	33.20000076	99	312	4.210000038	7.599999905	0	180	0	360	0	1080	Q1
501	15442918	17	78.13433075	38.16466904	2.958333254	Non-white	Non-survivors	Yes	No	No	No	No	No	No	No	Yes	0	No	No	No	No	No	No	10	27	14	8.100000381	111	0.600000024	94	148	3	21.5	6.699999809	30.5	31.20000076	98	52	2.24000001	5.599999905	1	157.2916718	1	157.2916718	1	157.2916718	Q4
502	15447983	14.60000038	58.80367279	28.20373535	6.875	Non-white	Non-survivors	Yes	Yes	No	No	No	No	No	No	No	0	No	Yes	No	No	No	Yes	15	25	13	8.899999619	103	0.5	124	143	4.400000095	34.79999924	11.10000038	32	31.89999962	100	149	3.470000029	8.199999809	0	180	1	280.2916565	1	280.2916565	Q3
503	15449221	23.5	58.11049652	22.60347176	4.916666508	Non-white	Non-survivors	Yes	Yes	No	No	No	No	No	No	No	0	No	No	No	No	No	No	13	21	13	7.800000191	109	0.400000006	111	143	3.900000095	28.5	9.600000381	33.70000076	33.70000076	100	246	2.849999905	6.699999809	0	180	0	360	1	705.416687	Q4
504	15456456	15.10000038	34.23403168	27.26687431	4.041666508	White	Non-survivors	Yes	No	No	No	No	No	No	Yes	No	0	No	No	No	No	No	Yes	14	25	6	8.899999619	103	0.600000024	100	138	4.300000191	41.90000153	14.10000038	31.29999924	33.70000076	93	337	4.5	6.300000191	1	77.29166412	1	77.29166412	1	77.29166412	Q3
505	15463827	19.70000076	70.42504883	35.99263	2	Non-white	Non-survivors	Yes	No	No	No	No	No	No	No	No	0	No	Yes	No	No	No	Yes	14	25	16	10.10000038	103	1.100000024	111	138	4.300000191	27.29999924	8.5	26.60000038	31.10000038	86	396	3.190000057	2.599999905	0	180	0	360	1	479.3333435	Q4
506	15473655	13	66.18614197	34.3728714	1.833333373	White	Survivors	Yes	No	No	No	No	No	No	No	No	0	No	Yes	No	No	No	No	13	24	15	8.300000191	106	0.800000012	153	140	3.400000095	31.29999924	10.39999962	31.89999962	33.09999847	96	298	3.25	9.100000381	0	180	0	360	0	1080	Q1
507	15486582	12.80000019	52.15166855	32.55006409	2.166666746	Non-white	Survivors	No	No	No	No	No	No	No	No	No	0	No	No	No	No	No	No	10	27	11	7.900000095	101	1.200000048	132	133	4.599999905	34.59999847	11.69999981	31.70000076	35	91	204	3.710000038	6.300000191	0	180	0	360	0	1080	Q1
508	15489083	17	87.54850006	26.56519508	6	Non-white	Non-survivors	Yes	No	No	No	Yes	No	No	No	No	0	No	Yes	Yes	Yes	No	No	20	24	64	9.699999809	95	7.800000191	42	139	6.099999905	27	8.199999809	25.29999924	30.39999962	83	460	3.24000001	15.69999981	0	180	0	360	0	1080	Q4
509	15512381	13.60000038	53.76341248	18.90524483	1.833333373	White	Survivors	Yes	No	No	No	No	No	No	No	No	0	No	No	No	No	No	No	9	26	9	8	109	0.600000024	89	140	4.099999905	35.79999924	11.89999962	30.39999962	33.20000076	92	225	3.910000086	5.199999809	0	180	0	360	0	1080	Q2
510	15513400	13.10000038	65.0742569	47.42715836	10.625	White	Survivors	Yes	No	No	Yes	No	No	No	Yes	No	0	No	No	No	Yes	No	No	13	29	30	9.199999809	102	1.399999976	197	139	4.5	43	14.19999981	30.5	32.29999924	95	266	4.940000057	14	0	180	0	360	0	1080	Q1
511	15519515	13.80000019	45.26377869	22.73517609	1.458333373	White	Non-survivors	Yes	No	No	No	No	No	No	No	No	0	No	No	No	No	No	Yes	13	27	15		104	0.600000024	98	139	5.099999905	34.5	11.39999962	27.60000038	33.09999847	84	167	4.130000114	8.100000381	0	180	0	360	1	553.666687	Q2
512	15527230	13.60000038	66.28105164	32.09635544	4.041666508	Non-white	Survivors	Yes	No	No	No	No	No	No	No	No	0	No	No	No	No	No	No	10	23	12	8.300000191	108	0.699999988	112	141	4	33.70000076	10.80000019	28.29999924	32	88	167	3.819999933	10.5	0	180	0	360	0	1080	Q2
513	15531706	19	80.06752777	27.5269928	6.875	Non-white	Non-survivors	Yes	No	No	No	No	No	No	No	No	0	No	No	Yes	Yes	No	Yes	19	20	15		97	1.299999952	76	136	4.199999809	25.20000076	7.5	24	29.79999924	81	269	3.130000114	10.89999962	0	180	0	360	0	1080	Q4
514	15559171	14.89999962	75.27140808	19.20722961	8.291666985	Non-white	Non-survivors	Yes	No	No	No	No	No	No	No	No	0	No	No	No	No	No	No	11	14	39	8.199999809	111	2.400000095	110	132	3.900000095	40.5	12.89999962	32.29999924	31.79999924	102	173	3.99000001	26.79999924	0	180	0	360	0	1080	Q3
515	15562994	15.69999981	60.08732224	32.38817215	3.875	Non-white	Survivors	Yes	No	No	Yes	No	No	No	No	No	0	No	Yes	Yes	Yes	No	No	22	24	63	6.199999809	92	8.600000381	66	133	4.599999905	33.70000076	10.60000038	28.29999924	31.5	90	471	3.74000001	9.899999619	0	180	0	360	0	1080	Q3
516	15573287	14.10000038	90.13272858	25.17661285	1.666666627	White	Survivors	Yes	No	No	No	No	No	No	No	No	0	No	No	No	No	No	No	16	28	17		103	0.800000012	96	144	3.099999905	41	13.80000019	32.70000076	33.70000076	97	123	4.21999979	6.800000191	0	180	0	360	0	1080	Q2
517	15580234	17.5	66.73216248	30.45376205	4.083333492	White	Survivors	Yes	No	No	No	No	No	No	No	No	0	No	No	No	No	No	Yes	15	25	8	9.199999809	101	0.600000024	101	136	5.400000095	28.89999962	10.19999981	30.39999962	35.20000076	86	153	3.349999905	5.199999809	0	180	0	360	0	1080	Q4
518	15585645	19.89999962	69.49169159	36.38567734	5.166666508	White	Survivors	Yes	No	No	No	No	No	No	No	No	0	No	No	No	No	No	No	13	23	9	9.199999809	105	0.899999976	152	141	4.199999809	25	8	28.79999924	32	90	182	2.779999971	4.400000095	0	180	0	360	0	1080	Q4
519	15587897	12.89999962	94.71730804	29.34382057	2	White	Non-survivors	Yes	No	No	No	Yes	No	No	No	No	0	No	No	No	Yes	No	No	12	34	36	9.399999619	98	1.600000024	111	140	4.099999905	38.40000153	13.39999962	31.5	34.90000153	90	205	4.260000229	5.099999905	0	180	0	360	1	930.291687	Q1
520	15593541	16	52.44719315	27.66275787	7.166666508	Non-white	Survivors	No	No	No	No	No	No	No	No	No	0	No	Yes	No	No	No	Yes	12	25	7	7.900000095	109	0.899999976	120	142	3.700000048	27.79999924	9.300000191	30.10000038	33.5	90	338	3.099999905	8.899999619	0	180	0	360	0	1080	Q3
521	15616159	15.19999981	78.37216949	37.03663254	11.54166698	Non-white	Survivors	Yes	No	No	No	Yes	Yes	Yes	No	No	0	No	No	Yes	No	No	No	11	28	15	9	99	0.699999988	100	138	4.599999905	39	12	26.39999962	30.79999924	86	506	4.539999962	11.39999962	0	180	0	360	0	1080	Q3
522	15618495	14.89999962	75.833992	40.742939	5.083333492	White	Survivors	Yes	No	No	No	No	No	No	Yes	No	0	No	No	No	No	No	No	12	23	12	8.199999809	101	0.600000024	116	136	3.299999952	36.90000153	11.39999962	29.79999924	30.89999962	97	309	3.819999933	5.099999905	0	180	0	360	0	1080	Q3
523	15620959	13.69999981	62.91811371	24.62596893	4.208333492	White	Survivors	No	No	No	No	No	No	No	No	No	0	No	No	No	No	No	Yes	9	30	12	8.300000191	107	0.600000024	173	142	4.099999905	25.10000038	8.300000191	29.10000038	32.79999924	89	162	2.829999924	8.5	0	180	0	360	0	1080	Q2
524	15632309	16.29999924	58.14535904	33.79185104	1.5	White	Non-survivors	Yes	No	No	No	No	No	No	No	No	0	No	No	No	No	No	Yes	13	25	11	8.800000191	106	0.5	105	140	3.5	23.60000038	8.100000381	30.29999924	34.5	88	177	2.680000067	4.300000191	1	137.9166718	1	137.9166718	1	137.9166718	Q3
525	15635880	18.79999924	70.42895508	29.45453262	4.708333492	White	Non-survivors	Yes	No	No	No	No	No	No	No	No	0	No	No	No	No	No	Yes	13	23	11	7.800000191	105	0.600000024	103	137	3.900000095	30.29999924	10.19999981	31.79999924	33.70000076	94	505	3.210000038	3.099999905	1	38.125	1	38.125	1	38.125	Q4
526	15639908	13.60000038	52.52248764	25.56510735	1.666666627	White	Survivors	Yes	No	No	No	No	No	No	No	No	0	No	No	No	No	No	Yes	16	21	12	9.600000381	100	0.800000012	138	137	4.599999905	38.20000076	12.80000019	29.79999924	33.5	89	274	4.289999962	7.300000191	0	180	0	360	0	1080	Q2
527	15642566	13.60000038	88.55027008	19.63514519	12.75	Non-white	Survivors	Yes	No	No	No	Yes	No	No	No	No	0	No	No	No	No	No	No	15	22	16	8.600000381	96	1	181	133	4.699999809	29.60000038	9.5	29.10000038	32.09999847	91	302	3.269999981	26.79999924	0	180	0	360	0	1080	Q2
528	15651936	15.10000038	91.25616455	24.97719193	5.208333492	White	Survivors	Yes	No	No	Yes	Yes	No	No	No	No	0	No	No	No	Yes	No	No	15	27	31	8.800000191	99	1.100000024	124	141	4.099999905	29.29999924	9.100000381	30.20000076	31.10000038	97	303	3.00999999	11	0	180	0	360	0	1080	Q3
529	15655938	13.19999981	66.10263062	24.77772331	12.25	Non-white	Non-survivors	Yes	No	No	No	No	No	No	No	No	0	No	No	Yes	Yes	No	No	10	29	20	9.399999619	103	1.100000024	130	138	4.300000191	21.89999962	8	33.70000076	34.79999924	97	227	2.369999886	2.799999952	0	180	0	360	1	799.583313	Q1
530	15656895	15.89999962	67.78223419	26.88908386	3.875	White	Non-survivors	Yes	No	No	No	No	No	No	Yes	No	0	No	No	No	No	No	Yes	13	25	12	8.600000381	100	0.400000006	112	134	4.400000095	36.5	12.10000038	28.10000038	33.20000076	85	237	4.309999943	5.300000191	0	180	1	276.3333435	1	276.3333435	Q3
531	15687528	14.60000038	48.29952621	22.75814438	3.083333254	White	Non-survivors	Yes	No	No	No	No	No	No	No	No	0	No	No	No	No	No	Yes	13	23	6	8	114	0.600000024	94	146	3.799999952	27.60000038	10	33.70000076	35.70000076	93	258	2.960000038	5.599999905	0	180	0	360	1	732.375	Q3
532	15690187	14.69999981	43.6485672	24.12942123	1.583333373	White	Survivors	Yes	No	No	No	No	No	No	No	No	0	No	No	No	No	No	No	10	25	19	7.699999809	103	0.899999976	92	134	4	29.70000076	9.899999619	34.79999924	33.40000153	104	133	2.849999905	1	0	180	0	360	0	1080	Q3
533	15693399	14	46.62034607	26.45915604	6.416666508	Non-white	Survivors	No	No	No	No	No	No	No	No	No	0	No	No	No	No	No	No	10	28	6	8.199999809	104	0.600000024	151	139	3.299999952	24.70000076	8	26.29999924	32.40000153	81	144	3.039999962	4	0	180	0	360	0	1080	Q2
534	15696349	15.60000038	56.10080338	17.25011635	8.791666985	Non-white	Non-survivors	Yes	No	No	No	Yes	No	Yes	No	No	0	No	Yes	No	No	No	No	13	28	10	9.399999619	107	0.899999976	91	144	3.900000095	35.59999847	11.10000038	28.89999962	31.20000076	93	283	3.849999905	4.900000095	0	180	1	357.2083435	1	357.2083435	Q3
535	15708616	13.60000038	69.87481689	27.46411705	12.16666698	White	Survivors	Yes	No	No	No	No	No	No	No	No	0	No	No	No	No	No	No	12	32	32	9.100000381	105	0.800000012	95	145	3.700000048	38	12.19999981	28.70000076	32.20000076	89	292	4.269999981	7.199999809	0	180	0	360	0	1080	Q2
536	15727073	13.39999962	39.79415894	23.24235916	4.291666508	White	Survivors	No	No	No	No	No	No	No	No	No	0	No	No	No	No	No	No	11	28	10		107	0.699999988		142	3.700000048	28.5	9.899999619	31.39999962	34.59999847	91	143	3.150000095	5.800000191	0	180	0	360	0	1080	Q1
537	15748532	13.80000019	61.00912857	26.12633705	4.333333492	White	Survivors	No	No	No	No	No	No	No	No	No	0	No	No	No	No	No	No										29.29999924	10.19999981	32.20000076	34.79999924	93	282	3.160000086	9.399999619	0	180	0	360	0	1080	Q2
538	15797803	13.10000038	67.82983398	23.68780327	4.25	White	Survivors	No	No	No	No	No	No	No	Yes	No	0	No	No	No	No	No	No										33.29999924	11	30.39999962	33	92	167	3.609999895	7.599999905	0	180	0	360	0	1080	Q1
539	15807352	14.39999962	83.81640625	29.99034309	8.833333015	White	Survivors	Yes	No	No	No	No	No	No	No	No	0	No	No	No	No	No	No	15	26	27	9	104	0.699999988	90	141	4	37.5	12	30.5	32	95	228	3.940000057	5.199999809	0	180	0	360	0	1080	Q2
540	15819830	21.79999924	70.68862915	24.41033363	5.875	White	Non-survivors	Yes	No	No	No	No	No	No	No	No	0	No	No	No	No	Yes	Yes	16	22	26	8	103	0.899999976	144	136	4.699999809	30.89999962	8.899999619	25.5	29.5	88	233	3.5	1.299999952	0	180	0	360	0	1080	Q4
541	15825535	15.60000038	83.02819824	23.23890686	1.166666627	White	Non-survivors	Yes	No	No	No	No	No	No	No	No	0	No	No	No	No	No	Yes	12	26	31	10.60000038	111	0.400000006	179	149	3.599999905	34.70000076	10	27	29.5	94	213	3.710000038	8	0	180	0	360	0	1080	Q3
542	15844657	14.39999962	48.20621872	28.95530319	4.166666508	White	Survivors	Yes	No	No	No	No	No	No	No	No	0	No	No	No	No	No	No	13	20	7	7.400000095	111	0.400000006	89	140	3.700000048	30.89999962	10.60000038	30.39999962	34.40000153	88	314	3.49000001	26.10000038	0	180	0	360	0	1080	Q2
543	15857793	14.60000038	61.72522354	38.03555298	29.79166603	Non-white	Survivors	Yes	No	No	No	No	No	Yes	No	No	0	No	Yes	No	No	No	No	19	11	47	6.5	104	3.299999952	146	135	3.900000095	25.29999924	8.5	29.10000038	33.59999847	87	41	2.920000076	0.800000012	0	180	0	360	0	1080	Q3
544	15877271	12.39999962	72.38777161	18.75957108	13.16666698	White	Survivors	Yes	No	No	No	No	No	No	Yes	No	0	No	No	No	No	No	Yes	18	21	35	8.699999809	97	3	205	131	4.699999809	27.79999924	9.800000191	30.60000038	35.09999847	87	172	3.190000057	6.800000191	0	180	0	360	0	1080	Q1
545	15884628	13.5	80.40501404	27.74051094	2.666666746	White	Survivors	Yes	No	No	No	No	No	No	No	No	0	No	No	No	No	No	No	13	28	15		107	0.800000012	85	144	3.5	24.89999962	7.699999809	28	30.89999962	91	139	2.75	4.800000191	0	180	0	360	0	1080	Q2
546	15888635	14	60.18603134	32.19103622	16.625	White	Non-survivors	Yes	No	No	No	No	No	No	No	No	0	No	Yes	No	No	No	Yes	12	24	16		103	0.600000024	288	135	4.300000191	41.09999847	13.5	31.10000038	32.90000153	94	245	4.360000134	12.5	1	100.0833435	1	100.0833435	1	100.0833435	Q2
547	15907675	15.60000038	64.15752411	17.90260315	2.708333254	White	Non-survivors	Yes	No	No	No	Yes	No	No	No	No	0	No	No	No	No	No	No	17	26	71	9.399999619	93	1.299999952	126	136	4.099999905	33.59999847	11.19999981	29.10000038	33.29999924	87	66	3.849999905	4.599999905	0	180	0	360	0	1080	Q3
548	15913440	14.19999981	75.32764435	44.21871185	5.208333492	White	Survivors	Yes	No	No	No	No	No	No	No	No	0	No	No	No	Yes	No	No	10	31	29	9	105	1.399999976	109	146	4.400000095	35.59999847	10.69999981	30.89999962	30.10000038	103	238	3.460000038	8	0	180	0	360	0	1080	Q2
549	15914421	17.5	50.85770798	42.28133011	3.833333254	Non-white	Survivors	Yes	No	No	No	Yes	No	No	No	Yes	0	No	No	No	No	No	No	12	31	20	9.5	102	0.800000012	89	145	4.099999905	40.79999924	13	24.29999924	31.89999962	76	138	4.949999809	3.599999905	0	180	0	360	0	1080	Q4
550	15934342	17.89999962	62.40192032	28.18544769	3.916666746	Non-white	Survivors	Yes	No	No	No	No	No	No	No	Yes	0	No	No	No	No	No	No	17	20	6	9.100000381	106	0.5	72	140	3.099999905	24.60000038	8.5	32.20000076	34.5	93	195	2.630000114	3	0	180	0	360	0	1080	Q4
551	15947373	12.5	61.0586853	23.6301899	4.166666508	White	Survivors	Yes	Yes	No	No	No	No	Yes	No	No	0	Yes	No	No	No	Yes	Yes	14	21	10	7.099999905	112	0.5	87	147	2.900000095	29.39999962	10.10000038	35	34.40000153	106	128	2.569999933	2.099999905	0	180	0	360	0	1080	Q1
552	15950211	12.69999981	81.89419556	24.41033363	2.083333254	White	Non-survivors	Yes	No	No	No	No	No	No	No	No	0	No	No	No	No	No	No	14	24	15		103	0.600000024	93	137	3.900000095	32.90000153	10.89999962	31.89999962	33.09999847	96	215	3.420000076	6.5	0	180	0	360	1	617.416687	Q1
553	15954584	19.79999924	87.01148987	35.5608139	2.125	White	Survivors	No	No	No	No	No	No	No	No	No	0	No	No	No	No	No	Yes	14	27	24		98	0.600000024	117	134	5.099999905	30	9.300000191	26.89999962	31.10000038	87	287	3.470000029	12.80000019	0	180	0	360	0	1080	Q4
554	15965213	13.60000038	58.68729401	32.76064682	17.70833397	Non-white	Non-survivors	Yes	No	No	No	No	No	No	No	No	0	Yes	No	No	No	No	Yes	13	33	33	15.30000019	105	1.799999952	107	148	3.099999905	36.79999924	13.10000038	29.29999924	35.5	82	215	4.46999979	8.699999809	0	180	1	181	1	181	Q2
555	15982863	14.60000038	100.2591324	28.04176903	4.833333492	White	Survivors	Yes	No	No	Yes	No	No	No	No	No	0	No	No	No	Yes	No	No	18	22	47	8.100000381	104	1.700000048	175	144	4.099999905	34.59999847	10.89999962	30.70000076	31.5	98	204	3.549999952	9.800000191	0	180	0	360	0	1080	Q3
556	15989753	15.30000019	74.12609863	30.27403831	1.666666627	White	Non-survivors	Yes	No	No	No	No	No	No	No	No	0	Yes	No	No	No	No	No	13	23	7	8.100000381	111	0.800000012	79	144	3.400000095	26.60000038	9.100000381	28.5	34.09999847	84	310	3.190000057	7.199999809	1	55.95833206	1	55.95833206	1	55.95833206	Q3
557	16018150	15.30000019	79.25753021	25.89286613	4.708333492	White	Survivors	Yes	No	No	No	Yes	No	No	No	No	0	No	No	No	No	No	Yes	17	29	18	9.699999809	99	0.899999976	141	140	4.699999809	27.5	8.199999809	25.20000076	29.89999962	84	291	3.25999999	7.199999809	0	180	0	360	0	1080	Q3
558	16030962	15.30000019	62.61420441	35.18635178	8.333333015	White	Survivors	No	No	No	No	No	No	No	No	No	0	No	Yes	No	No	No	Yes	9	27	6	7.5	108	0.5	119	140	3.799999952	32.70000076	10.89999962	31.5	33.5	94	155	3.470000029	10.60000038	0	180	0	360	0	1080	Q3
559	16035540	12.60000038	74.32772064	25.15402985	1.958333373	White	Survivors	Yes	No	No	No	No	No	No	No	No	0	No	No	No	No	No	No	16	24	11	9.300000191	99	0.600000024	148	139	4.199999809	41.5	14.10000038	31	34	91	293	4.550000191	7	0	180	0	360	0	1080	Q1
560	16037767	13.30000019	79.79603577	34.74607468	12	White	Non-survivors	Yes	No	No	No	No	No	No	No	No	0	No	Yes	No	No	No	Yes	17	27	15		97	0.800000012	104	137	4.400000095	33.29999924	10.60000038	27.39999962	31.79999924	86	309	3.869999886	9.300000191	0	180	0	360	0	1080	Q1
561	16043646	13.60000038	52.29903412	23.10609055	5.375	White	Survivors	Yes	No	No	No	No	No	No	No	No	0	No	No	No	No	No	No										21	6.599999905	27.89999962	31.5	89	136	2.24000001	8	0	180	0	360	0	1080	Q2
562	16056755	13.60000038	82.08535767	27.7355175	1.541666627	White	Survivors	Yes	No	No	No	No	No	No	No	No	0	No	No	No	No	No	No	16	27	12	9.699999809	105	0.899999976	119	143	4.599999905	39.79999924	14	31.70000076	35.29999924	90	333	4.429999828	9.699999809	0	180	0	360	0	1080	Q2
563	16061622	12.5	55.59365082	23.43468285	1.875	White	Survivors	Yes	No	No	No	No	No	No	No	No	0	No	No	No	No	No	No	15	20	7	7.900000095	109	1	92	141	3.299999952	31.89999962	11.10000038	33.70000076	34.70000076	97	218	3.279999971	1.899999976	0	180	0	360	0	1080	Q1
564	16082161	14.19999981	38.82220078	28.56873512	3.333333254	White	Survivors	No	No	No	No	No	No	No	No	No	0	No	No	No	No	No	No										27.39999962	9.100000381	32.5	33.09999847	98	204	2.789999962	5	0	180	0	360	0	1080	Q2
565	16093185	19.10000038	67.05866241	17.98889923	2.958333254	White	Non-survivors	Yes	No	No	No	No	No	No	No	No	0	No	No	No	No	No	Yes	12	27	13	8.399999619	106	0.699999988	98	142	3.200000048	24.70000076	7.900000095	27.70000076	32	87	238	2.849999905	4.599999905	1	153.3333282	1	153.3333282	1	153.3333282	Q4
566	16121195	22.70000076	51.50228882	20.4955368	3.125	White	Non-survivors	Yes	No	No	No	No	No	No	No	No	0	No	No	No	No	No	Yes	9	21	11	7.599999905	107	0.699999988	84	134	3.400000095	27.29999924	8.899999619	33.20000076	32.59999847	102	166	2.680000067	4.900000095	0	180	0	360	0	1080	Q4
567	16132884	13.10000038	80.87148285	18.0138588	9.208333015	White	Survivors	Yes	No	No	No	No	Yes	No	Yes	No	0	No	No	No	No	No	No	8	25	15	7.699999809	113	0.800000012	133	140	5	29.29999924	9.399999619	28.10000038	32	88	304	3.349999905	8.800000191	0	180	0	360	0	1080	Q1
568	16136367	14	65.51522827	27.75218964	1.333333373	Non-white	Survivors	Yes	No	No	No	No	No	No	No	No	0	No	No	No	No	No	No	13	25	14	9.100000381	103	0.699999988	88	137	4.199999809	36.70000076	11.69999981	28.29999924	31.89999962	89	306	4.139999866	18.5	0	180	0	360	0	1080	Q2
569	16145193	19.20000076	60.77212906	29.51928711	5.458333492	White	Non-survivors	Yes	No	No	No	No	No	No	No	No	0	No	No	Yes	No	No	Yes	12	25	20	6.900000095	105	1.100000024	69	138	3.599999905	27.39999962	9.5	35	34.70000076	103	105	2.650000095	19.89999962	0	180	0	360	0	1080	Q4
570	16172067	13.39999962	62.08660507	29.15819168	1.458333373	White	Survivors	Yes	No	No	No	No	No	No	No	No	0	No	No	No	No	No	No	12	24	9		105	0.899999976	119	137	3.700000048	37.20000076	12.10000038	29	32.59999847	89	253	4.179999828	5.300000191	0	180	0	360	0	1080	Q1
571	16206437	13.69999981	38.6572876	29.05295181	11.41666698	Non-white	Survivors	Yes	No	No	No	No	No	No	Yes	No	0	No	No	No	No	No	Yes	12	24	10	9	104	0.5	148	136	4	38.79999924	13	27.29999924	33.40000153	82	283	4.739999771	13.30000019	0	180	0	360	0	1080	Q2
572	16209157	12.80000019	51.52162933	19.8400383	2.083333254	Non-white	Survivors	No	No	No	No	No	No	No	No	No	0	No	No	No	No	No	No	12	30	12	8.899999619	99	0.600000024	120	137	4	36.59999847	11.80000019	32.79999924	32.20000076	102	191	3.589999914	6.199999809	0	180	0	360	0	1080	Q1
573	16209869	15.30000019	91.79594421	17.25011635	7.916666508	Non-white	Non-survivors	Yes	No	No	No	Yes	No	No	No	No	0	No	Yes	No	No	No	No	12	22	21	8.199999809	114	0.699999988	136	144	3.799999952	32.90000153	11.10000038	31	33.79999924	92	334	3.579999924	16	0	180	1	299.2916565	1	299.2916565	Q3
574	16212402	12.80000019	70.18152618	21.63201332	3.25	White	Survivors	No	No	No	No	No	No	No	No	No	0	No	No	No	No	No	No										32.70000076	10.80000019	32.70000076	32.90000153	99	184	3.299999952	7.5	0	180	0	360	0	1080	Q1
575	16214743	13.80000019	91.47274017	26.36555481	2.083333254	Non-white	Survivors	Yes	No	No	No	No	No	No	No	No	0	No	No	No	No	No	No	12	28	17	8.5	105	0.800000012	96	141	3.700000048	36.09999847	11.69999981	29.39999962	32.40000153	91	213	3.970000029	8	0	180	0	360	0	1080	Q2
576	16230871	14.30000019	78.81438446	21.58079529	2.208333254	Non-white	Survivors	Yes	No	No	No	No	No	No	No	No	0	No	No	No	No	No	No										43	14.19999981	27.5	32.29999924	85	221	4.949999809	12.10000038	0	180	0	360	0	1080	Q2
577	16237546	13.30000019	69.93823242	20.61697006	2.125	White	Survivors	Yes	No	No	No	No	No	No	No	No	0	No	No	No	No	No	Yes	16	26	19	10.19999981	103	0.800000012	92	140	4.5	42.29999924	14.19999981	31.10000038	33.59999847	93	271	4.570000172	6.300000191	0	180	0	360	0	1080	Q1
578	16238703	14	73.17111969	17.25011635	14.16666698	Non-white	Survivors	Yes	No	No	No	No	No	No	No	No	0	No	No	No	No	No	No	10	22	9		115	0.400000006	150	144	3.200000048	21.29999924	7.800000191	32.29999924	35.70000076	88	169	2.420000076	9.800000191	0	180	0	360	0	1080	Q2
579	16245569	13.69999981	88.12799835	34.90904999	1.958333373	White	Non-survivors	Yes	No	No	No	No	No	No	No	No	0	No	Yes	No	No	No	Yes	15	26	11	8.199999809	103	0.800000012	182	140	3.799999952	38.79999924	12.69999981	30.89999962	32.79999924	94	222	4.130000114	5.099999905	0	180	0	360	1	811.25	Q2
580	16251537	15.80000019	54.64437103	29.09301949	15.04166698	White	Non-survivors	Yes	No	No	No	No	No	No	No	No	0	No	No	No	No	No	Yes	12	31	11	9.699999809	95	0.600000024	91	134	4.300000191	24.5	8.199999809	28.70000076	33.59999847	86	305	2.859999895	5.5	0	180	0	360	1	503.4166565	Q3
581	16259105	12.10000038	36.74836349	22.24049187	2.125	Non-white	Survivors	No	No	No	No	No	No	No	No	No	0	No	No	No	No	No	No	12	24	7	8.699999809	104	0.699999988	114	136	4.300000191	32.29999924	11.19999981	28.29999924	34.59999847	82	244	3.950000048	13.10000038	0	180	0	360	0	1080	Q1
582	16265991	15.80000019	56.68943787	28.60862732	3.75	Non-white	Survivors	Yes	No	No	No	No	No	No	No	No	0	No	No	No	No	No	No	12	27	8	8.199999809	101	0.699999988	99	136	4	26.89999962	9.100000381	31.60000038	33.70000076	94	124	2.869999886	2.299999952	0	180	0	360	0	1080	Q3
583	16276688	13	72.21355438	22.19322586	15.66666698	White	Survivors	Yes	No	Yes	No	No	No	No	No	No	0	No	No	No	No	No	Yes	11	25	12	7.599999905	105	0.800000012	141	141	3.5	36.29999924	12.30000019	29.89999962	33.90000153	88	167	4.119999886	7.900000095	0	180	0	360	0	1080	Q1
584	16296407	17.79999924	56.17517853	27.78356552	10.66666698	White	Survivors	Yes	No	No	No	No	No	No	No	No	0	No	No	No	No	Yes	Yes	15	28	32	10.30000019	97	1	114	136	4.099999905	34.40000153	11.10000038	25.70000076	32.40000153	80	299	4.329999924	8.800000191	0	180	0	360	0	1080	Q4
585	16310231	13.60000038	44.81278229	28.1507225	1	Non-white	Survivors	Yes	Yes	No	No	No	No	No	No	No	0	No	No	No	No	No	No	18	22	8	9.600000381	107	0.899999976	81	143	4.199999809	38.29999924	12.5	29.10000038	32.5	90	295	4.28000021	9.399999619	0	180	0	360	0	1080	Q2
586	16312944	15	80.62921143	19.05392075	6.75	White	Non-survivors	Yes	No	No	No	Yes	No	No	Yes	No	0	No	No	No	Yes	No	No	19	22	50	8.399999619	102	2.099999905	171	137	3.5	22.79999924	8.100000381	29	33.5	87	211	2.640000105	11.10000038	0	180	1	329.2083435	1	329.2083435	Q3
587	16315440	14.60000038	46.87704468	40.36982727	5.333333492	White	Non-survivors	No	No	No	No	No	No	No	No	No	0	No	No	No	No	No	No										35.20000076	12	30.60000038	34.20000076	89	397	3.940000057	9.5	0	180	0	360	1	556.666687	Q3
588	16325828	12.60000038	75.01311493	28.5138607	5.791666508	White	Survivors	Yes	No	No	No	No	No	No	Yes	No	0	No	No	No	No	No	Yes	15	20	11	8.399999619	102	1	153	137	5.699999809	40.09999847	13.19999981	31	32.90000153	94	234	4.260000229	23.79999924	0	180	0	360	0	1080	Q1
589	16331680	14.30000019	56.88816833	24.96146774	1.166666627	White	Survivors	Yes	No	No	No	No	No	No	No	Yes	0	No	No	No	No	No	Yes	13	26	7	8.899999619	104	0.600000024	119	139	3.599999905	28.39999962	9	26.20000076	31.70000076	83	227	3.430000067	8.800000191	0	180	0	360	0	1080	Q2
590	16341066	12.19999981	45.35410309	29.08167267	5.208333492	White	Survivors	No	No	No	No	No	No	No	No	No	0	No	No	No	No	No	No										31.5	10.30000019	30.29999924	32.79999924	92	213	3.410000086	11.19999981	0	180	0	360	0	1080	Q1
591	16356598	13.80000019	63.11910629	30.0429821	1.458333373	White	Survivors	Yes	No	No	No	No	No	Yes	No	No	0	No	No	No	No	No	Yes	11	21	8	8.699999809	113	0.5	88	145	3.5	40.5	13.19999981	30.29999924	32.59999847	93	91	4.349999905	4.900000095	0	180	0	360	0	1080	Q2
592	16379320	16	62.88686371	47.42715836	4.625	Non-white	Non-survivors	Yes	No	No	No	No	No	No	Yes	No	0	No	No	Yes	Yes	No	Yes	19	19	35	8.800000191	110	2.700000048	67	144	3.900000095	31.29999924	9.199999809	26.70000076	29.5	91	225	3.440000057	7.900000095	1	31.875	1	31.875	1	31.875	Q3
593	16383666	12.60000038	54.05923843	21.43432808	4.916666508	Non-white	Survivors	Yes	No	No	No	No	No	No	No	No	0	Yes	No	No	No	No	Yes	12	29	4		98	0.5	129	136	3	30.60000038	10.60000038	34.09999847	34.79999924	98	112	3.119999886	8.100000381	0	180	0	360	0	1080	Q1
594	16399670	15.60000038	40.05510712	22.75814438	7.541666508	Non-white	Survivors	Yes	No	No	No	No	No	No	No	No	0	No	No	No	No	No	No	8	28	12	8.600000381	106	0.600000024	100	138	4	27	9	28.20000076	33.29999924	85	190	3.190000057	7	0	180	0	360	0	1080	Q3
595	16408538	12.89999962	53.68965912	26.939188	2.875	White	Non-survivors	Yes	No	No	No	No	No	No	No	No	0	No	No	No	No	No	Yes	18	27	8		94	0.5	133	135	3.5	41.5	14.19999981	30.5	34.59999847	88	321	4.699999809	9.5	1	60.125	1	60.125	1	60.125	Q1
596	16419065	12	54.04737091	23.00895309	11.125	White	Survivors	No	No	No	No	No	No	No	No	No	0	No	No	No	No	No	No										31.60000038	10.89999962	33.5	34.40000153	98	169	3.24000001	6.5	0	180	0	360	0	1080	Q1
597	16420425	12.10000038	63.56426239	39.49046326	35.95833206	White	Survivors	Yes	No	No	No	No	No	No	Yes	No	0	No	No	No	No	No	Yes	11	29	11	9.300000191	103	0.699999988	71	139	4.300000191	40.5	13.80000019	31	34	91	311	4.460000038	9.300000191	0	180	0	360	0	1080	Q1
598	16425807	13.69999981	63.57305145	20.82462692	3.166666746	White	Survivors	No	No	No	No	No	No	No	No	No	0	No	No	No	No	No	No										31.5	10.69999981	29.39999962	33.90000153	87	205	3.630000114	11.89999962	0	180	0	360	0	1080	Q2
599	16454773	13.5	72.08305359	34.11400604	4.166666508	White	Survivors	No	No	No	No	No	No	No	Yes	No	0	No	Yes	No	No	No	No										36.5	12	30.89999962	33	94	216	3.900000095	8.800000191	0	180	0	360	0	1080	Q2
600	16480990	23.29999924	42.99364853	22.99783325	7.666666508	White	Non-survivors	Yes	No	No	No	No	No	No	No	No	0	Yes	No	No	No	Yes	Yes	11	17	12	5.199999809	114	0.5	93	140	2.299999952	21	6.599999905	30.10000038	30.29999924	99	41	2.24000001	12.5	0	180	0	360	0	1080	Q4
601	16494890	19	70.51700592	34.33014679	2.5	Non-white	Survivors	Yes	No	No	No	No	No	No	No	No	0	No	No	No	No	No	No	14	27	18	9.399999619	99	1.100000024	98	135	4.599999905	24.60000038	7.900000095	27.20000076	32.09999847	85	260	2.900000095	9.699999809	0	180	0	360	0	1080	Q4
602	16499090	17.89999962	62.02936554	28.34243774	7.125	White	Non-survivors	Yes	No	No	No	No	No	No	No	No	0	Yes	No	No	No	No	No	19	18	27	9.5	97	1.100000024	88	129	5.199999809	41.59999847	13.69999981	28.29999924	32.90000153	86	151	4.840000153	7.300000191	0	180	0	360	0	1080	Q4
603	16512677	20.10000038	43.72250748	31.24806404	21.08333397	Non-white	Survivors	Yes	No	No	No	No	No	No	No	No	0	No	Yes	No	No	No	No	9	27	8	5.900000095	90	0.300000012	223	126	3.200000048	26.20000076	8.899999619	28.5	34	84	247	3.119999886	13.30000019	0	180	0	360	0	1080	Q4
604	16515885	17.5	86.27529907	37.10782623	6.208333492	White	Survivors	Yes	No	No	No	Yes	Yes	No	No	No	0	No	No	Yes	No	No	Yes	14	30	17	8.699999809	100	0.800000012	401	140	4.199999809	32.09999847	9.800000191	29.39999962	30.5	96	506	3.329999924	12.89999962	0	180	0	360	0	1080	Q4
605	16520973	14	82.77484131	31.76631355	10.66666698	White	Non-survivors	Yes	No	No	No	No	No	No	No	No	0	No	Yes	No	No	No	Yes										39.09999847	12.80000019	29	32.70000076	89	274	4.409999847	17.29999924	1	70	1	70	1	70	Q2
606	16526493	20	42.9115181	19.724823	2.75	White	Survivors	Yes	No	No	No	No	No	No	No	No	0	No	No	No	No	No	No	9	26	6	8.300000191	106	0.600000024	100	137	3.599999905	21.39999962	7.199999809	27.60000038	33.59999847	82	158	2.609999895	1.200000048	0	180	0	360	0	1080	Q4
607	16531216	14.30000019	75.91064453	17.25011635	6.041666508	Non-white	Survivors	Yes	No	No	No	No	No	No	No	No	0	No	Yes	No	No	No	No	13	24	9	8.199999809	108	0.600000024	94	141	4.099999905	31.89999962	10.30000019	26.20000076	32.09999847	82	293	3.920000076	1.5	0	180	0	360	0	1080	Q2
608	16550842	14.80000019	44.0149498	28.43343735	1.208333373	Non-white	Survivors	Yes	No	No	No	No	No	No	No	No	0	No	No	No	No	No	Yes										33.79999924	11.39999962	31.10000038	33.70000076	92	181	3.670000076	9.600000381	0	180	0	360	0	1080	Q3
609	16554489	22	68.41986084	30.2859726	7.791666508	White	Non-survivors	Yes	No	Yes	No	No	No	No	Yes	No	0	Yes	Yes	No	No	Yes	Yes	12	26	16	8	108	0.5	102	142	3.799999952	39.5	13.10000038	28.39999962	33	86	94	4.590000153	8.300000191	0	180	0	360	1	406.1666565	Q4
610	16556309	15.89999962	46.85696793	30.54152107	4.541666508	White	Survivors	Yes	No	No	No	No	No	No	No	No	0	No	No	No	No	No	No										33.20000076	9.800000191	24.29999924	29.5	82	180	4.039999962	11.19999981	0	180	0	360	0	1080	Q3
611	16564097	14.5	75.57627106	28.5529213	3.125	Non-white	Survivors	Yes	No	No	No	No	No	No	No	No	0	No	No	No	No	No	No										31.20000076	10	26.60000038	32.09999847	83	148	3.769999981	7	0	180	0	360	0	1080	Q2
612	16568863	22.29999924	70.43997192	39.2142868	10.95833302	White	Non-survivors	Yes	No	No	No	No	No	No	Yes	No	0	No	Yes	No	No	No	Yes	11	31	12		102	0.5	178	140	3.799999952	27	8.300000191	26	30.70000076	85	506	3.190000057	11	0	180	0	360	0	1080	Q4
613	16591195	12.10000038	56.00741959	24.32807541	3.041666746	White	Survivors	Yes	No	No	No	No	No	No	No	No	0	No	No	No	No	No	No	16	26	10	7.900000095	99	0.699999988	92	137	4.400000095	29.10000038	9.199999809	27.29999924	31.5	86	506	3.369999886	10.69999981	0	180	0	360	0	1080	Q1
614	16599492	14	91.840271	29.22862816	5.75	White	Survivors	Yes	No	No	No	No	No	No	No	No	0	Yes	Yes	No	No	No	Yes	13	25	17		104	1	97	137	4.699999809	35.70000076	11.60000038	30.79999924	32.5	95	287	3.769999981	8.899999619	0	180	0	360	0	1080	Q2
615	16611235	14.89999962	66.17733002	22.14290047	1.875	White	Survivors	Yes	No	No	No	No	No	No	No	No	0	No	No	No	No	No	No	9	28	17	9.100000381	98	0.600000024	85	135	3.900000095	29.5	9.699999809	31.29999924	32.90000153	95	291	3.099999905	17.29999924	0	180	0	360	0	1080	Q3
616	16614421	14.80000019	60.959095	23.7509613	1.208333373	Non-white	Non-survivors	No	No	No	No	No	No	No	No	No	0	No	No	No	No	No	Yes	11	28	8	8.100000381	107	0.600000024	92	142	3.900000095	31.79999924	10.5	30.70000076	33	93	250	3.410000086	7.900000095	0	180	0	360	0	1080	Q3
617	16631345	13.5	61.84923553	34.94605255	5.708333492	White	Survivors	Yes	No	No	No	No	No	No	No	No	0	No	Yes	No	No	No	Yes	13	26	13	9.800000191	102	0.800000012	66	141	4.699999809	36.20000076	11.5	27.5	31.79999924	87	321	4.179999828	8	0	180	0	360	0	1080	Q2
618	16643496	12.19999981	53.96056747	21.23947144	1.75	Non-white	Survivors	Yes	No	No	No	No	No	No	No	No	0	No	No	No	No	No	No	7	29	6	8.699999809	106	0.600000024	104	142	4	30.79999924	10.10000038	32.70000076	32.79999924	100	160	3.089999914	1.299999952	0	180	0	360	0	1080	Q1
619	16643562	16.29999924	38.95612717	22.66739082	1.583333373	White	Survivors	Yes	No	No	No	No	No	No	No	No	0	Yes	No	No	No	No	Yes	11	22	9	8.300000191	110	0.600000024	98	143	3.700000048	27.79999924	8.800000191	23.29999924	31.70000076	74	148	3.779999971	5.900000095	0	180	0	360	0	1080	Q3
620	16643584	11.5	95.66731262	17.25011635	3.791666746	White	Survivors	Yes	No	No	No	No	No	No	No	No	0	No	No	No	No	No	No	11	31	31	9.800000191	96	0.699999988	107	134	4.099999905	39.59999847	13.39999962	33.20000076	33.90000153	98	233	4.039999962	15.60000038	0	180	0	360	0	1080	Q1
621	16678769	13.5	64.69625854	38.08578873	5.291666508	White	Survivors	No	No	No	No	No	No	No	Yes	No	0	No	No	No	No	No	No	13	30	18	9.600000381	98	0.899999976	132	136	4.800000191	28.29999924	9.100000381	29.60000038	32.09999847	92	345	3.079999924	14	0	180	0	360	0	1080	Q2
622	16705931	17	69.85925293	35.95710754	9.541666985	White	Non-survivors	Yes	No	No	No	No	No	No	No	No	0	No	No	No	No	No	Yes	13	26	15		97	1.100000024	113	131	4.5	29	9.399999619	24.10000038	32.40000153	75	230	3.890000105	25	0	180	0	360	0	1080	Q4
623	16724062	17.5	72.98412323	35.72817993	4.916666508	Non-white	Survivors	Yes	No	No	No	Yes	Yes	No	No	No	0	No	No	No	Yes	No	No	18	22	29	8.899999619	104	2.900000095	86	144	4.400000095	29.29999924	9	27.60000038	30.70000076	90	239	3.25999999	6.900000095	0	180	0	360	0	1080	Q4
624	16729036	17.5	67.20894623	29.12913132	14.625	White	Survivors	Yes	No	No	No	No	No	No	Yes	No	0	No	No	No	No	No	No	13	38	73	9.100000381	79	1.899999976	98	126	3.700000048	24.60000038	7.800000191	27.70000076	31.70000076	87	477	2.819999933	17.60000038	0	180	0	360	0	1080	Q4
625	16743399	14.10000038	41.25167084	25.42360115	1.666666627	Non-white	Survivors	Yes	No	No	No	No	No	No	No	No	0	Yes	No	No	No	No	No	12	26	9	8.600000381	105	0.600000024	89	139	3.700000048	26	8.600000381	31.89999962	33.20000076	96	304	2.710000038	2.799999952	0	180	0	360	0	1080	Q2
626	16768393	12.89999962	78.92906189	30.07320976	2.166666746	White	Survivors	No	No	No	No	No	No	No	No	No	0	No	No	No	No	No	Yes	13	26	23	9.399999619	105	1	137	140	3.599999905	38.70000076	13.10000038	30.10000038	34	89	180	4.369999886	5.300000191	0	180	0	360	0	1080	Q1
627	16768427	17	55.26139832	24.30405045	3.791666746	White	Non-survivors	Yes	No	No	No	No	No	No	Yes	No	0	Yes	No	No	No	No	Yes	15	25	11	8.800000191	101	0.899999976	122	137	4.199999809	24.89999962	8.699999809	33	34.90000153	95	65	2.630000114	4.800000191	0	180	0	360	1	571.083313	Q4
628	16774328	15.19999981	85.31791687	24.78457832	1.083333373	Non-white	Survivors	Yes	No	No	No	No	No	No	No	No	0	No	No	No	No	No	No	10	24	13	9.399999619	108	0.699999988	83	142	5	27	8.399999619	28.20000076	31.10000038	91	217	2.980000019	4.900000095	0	180	0	360	0	1080	Q3
629	16780111	15.10000038	57.7155571	47.42715836	2.708333254	White	Non-survivors	Yes	No	No	No	No	No	No	Yes	No	0	No	No	No	No	No	Yes	8	33	16		102	0.800000012	107	140	3.299999952	31.79999924	10.39999962	29.20000076	32.70000076	89	189	3.569999933	3	0	180	0	360	1	935.166687	Q3
630	16811873	12.69999981	55.12917328	25.98056602	1.791666627	White	Survivors	Yes	No	No	No	No	No	No	No	Yes	0	No	No	No	No	No	No	9	22	8	7.300000191	115	0.600000024	112	142	3.599999905	37.09999847	12.19999981	30	32.79999924	91	186	4.059999943	3.799999952	0	180	0	360	0	1080	Q1
631	16817701	17.5	43.57701874	21.15103531	7	White	Non-survivors	Yes	No	No	No	No	No	No	No	No	0	No	No	No	No	No	Yes	13	30	7	7.199999809	98	0.5	71	137	4	32.20000076	9.600000381	24.70000076	29.79999924	83	299	3.880000114	7.5	0	180	1	314.25	1	314.25	Q4
632	16824240	14.80000019	76.98018646	24.59687614	2.625	White	Non-survivors	Yes	No	No	No	No	No	No	No	No	0	No	No	No	No	No	No	10	33	12	8.300000191	96	0.600000024	88	136	3.200000048	43	14.19999981	31.29999924	33.79999924	93	123	4.949999809	3.299999952	1	152	1	152	1	152	Q3
633	16830390	20.29999924	40.63792419	25.10199738	14.125	Non-white	Survivors	Yes	Yes	No	No	No	No	No	No	No	0	No	No	No	No	No	Yes	13	23	7	8.800000191	109	0.5	103	141	3.799999952	24.89999962	7.599999905	25.20000076	30.5	83	422	3.00999999	2.700000048	0	180	0	360	0	1080	Q4
634	16849123	14.69999981	65.06018066	36.84578705	3.666666746	Non-white	Non-survivors	Yes	Yes	No	No	No	No	No	No	No	0	No	No	No	No	No	No	16	21	6	9.800000191	99	0.5	163	136	3.5	31.10000038	9.899999619	24.89999962	31.79999924	78	222	3.970000029	2.700000048	1	174.0833282	1	174.0833282	1	174.0833282	Q3
635	16852907	17.39999962	47.49496841	38.40737915	2.958333254	Non-white	Survivors	Yes	No	No	No	No	No	No	No	No	0	No	No	No	No	No	No	13	26	9	8.5	104	0.5	98	139	4.099999905	26.79999924	8.800000191	29.10000038	32.79999924	89	231	3.019999981	1.399999976	0	180	0	360	0	1080	Q4
636	16875333	13.19999981	70.14334106	24.31801224	1.916666627	White	Survivors	Yes	No	No	No	No	No	No	No	No	0	No	No	No	No	No	No			10	8.199999809	104	0.600000024	90	142	3.900000095	34.70000076	11.5	30.20000076	33.09999847	91	141	3.809999943	9.899999619	0	180	0	360	0	1080	Q1
637	16880551	14.60000038	56.80543137	31.93100548	1.833333373	Non-white	Survivors	Yes	No	No	No	No	No	No	No	No	0	No	No	No	No	No	No	11	22	7	6.800000191	111	0.400000006	86	141	3.200000048	22.20000076	7.300000191	27.5	32.90000153	84	93	2.650000095	5.300000191	0	180	0	360	0	1080	Q3
638	16885312	13.19999981	50.58875656	36.96141052	1.541666627	White	Survivors	Yes	No	No	No	No	No	No	No	No	0	No	No	No	No	No	No	14	28	14		103	0.800000012	92	141	4.099999905	40.29999924	14.19999981	30.5	35.20000076	87	304	4.659999847	10.39999962	0	180	0	360	0	1080	Q1
639	16887196	20.20000076	54.53422546	25.84282494	2.5	White	Survivors	Yes	No	No	No	No	No	No	No	No	0	No	No	No	No	No	No	15	25	17		104	0.600000024	107	140	4.099999905	30.70000076	9.699999809	27.20000076	31.60000038	86	185	3.559999943	5.400000095	0	180	0	360	0	1080	Q4
640	16889809	14.60000038	73.00772858	31.76242447	4.583333492	White	Non-survivors	Yes	No	No	No	No	No	No	Yes	No	0	No	No	No	No	No	No	13	32	18		102	0.699999988	92	147	3.5	35.20000076	10.39999962	30.60000038	29.5	104	41	3.400000095	9.600000381	0	180	1	228.2083282	1	228.2083282	Q3
641	16893573	17.20000076	77.7628479	24.79018402	6.916666508	Non-white	Non-survivors	Yes	No	No	No	No	No	No	No	No	0	No	No	No	No	No	Yes	15	27	11	8.300000191	98	0.5	97	136	3.700000048	29.60000038	9.600000381	22.79999924	32.40000153	74	304	4.429999828	10.10000038	0	180	1	279.1666565	1	279.1666565	Q4
642	16893790	15.10000038	52.96834564	37.84941483	9.875	Non-white	Non-survivors	Yes	Yes	No	No	No	No	No	No	No	0	No	Yes	No	No	No	Yes	13	24	5	9.699999809	100	0.699999988	117	137	4.300000191	42.90000153	13.5	27	31.5	86	116	4.949999809	5.099999905	0	180	0	360	0	1080	Q3
643	16935781	17	58.40735626	24.96146774	1.791666627	White	Non-survivors	Yes	No	No	No	No	No	No	No	No	0	No	No	No	No	No	Yes	13	27	18	8.800000191	92	0.5	148	128	3.799999952	36.40000153	12.60000038	30.29999924	34.70000076	87	120	4.159999847	10	0	180	0	360	1	409.25	Q4
644	16956951	16.10000038	74.56060028	32.36558151	2.875	White	Non-survivors	Yes	No	No	No	No	No	No	No	No	0	No	No	No	No	No	Yes	15	23	29		100	0.699999988	102	134	3.700000048	21	6.599999905	34	35.70000076	93	123	2.24000001	9.399999619	0	180	0	360	0	1080	Q3
645	16959617	12.69999981	52.43503189	24.50908279	2.791666746	White	Survivors	Yes	No	No	No	No	No	No	Yes	No	0	No	No	No	No	No	Yes	9	27	10	7.800000191	108	0.5	82	140	3.599999905	31.70000076	10.69999981	29.20000076	33.79999924	86	204	3.670000076	26.79999924	0	180	0	360	0	1080	Q1
646	16978870	15	82.28668976	17.25011635	2.958333254	White	Non-survivors	Yes	No	No	No	No	No	No	No	No	0	No	No	No	No	No	Yes	9	28	12		111	0.5	81	144	4	29	10.10000038	31.29999924	34.79999924	90	174	3.210000038	3.700000048	0	180	0	360	1	500.2916565	Q3
647	16984024	15.60000038	73.54078674	24.9383049	1.125	White	Non-survivors	Yes	No	No	No	Yes	No	No	No	No	0	No	No	No	No	No	Yes										25.60000038	8.5	30.60000038	33.29999924	92	314	2.789999962	8.100000381	0	180	1	227.5	1	227.5	Q3
648	17004026	13.10000038	34.85937881	29.33818054	4.333333492	Non-white	Survivors	No	No	No	No	No	No	No	No	No	0	No	No	No	No	No	Yes										28.60000038	9.800000191	30.70000076	34.29999924	90	185	3.200000048	11.69999981	0	180	0	360	0	1080	Q1
649	17032546	12.30000019	47.33485031	23.81867599	5.208333492	White	Survivors	No	No	No	No	No	No	No	No	No	0	No	No	No	No	No	Yes										30.60000038	10.5	34.20000076	34.29999924	100	135	3.069999933	8.300000191	0	180	0	360	0	1080	Q1
650	17049556	13.69999981	62.3826561	27.72291183	2.291666746	Non-white	Survivors	Yes	No	No	No	No	No	No	No	No	0	No	No	No	No	No	No	12	20	2	8.399999619	112	0.600000024	99	144	3.700000048	27.89999962	8.800000191	30.70000076	31.5	97	251	2.869999886	6.400000095	0	180	0	360	0	1080	Q2
651	17071420	16.89999962	53.86726761	47.42715836	5.916666508	White	Non-survivors	Yes	No	No	No	No	No	No	No	No	0	No	No	No	No	No	Yes	13	26	14		103	0.699999988	112	138	4.400000095	31.20000076	10.30000019	29.5	32.90000153	90	330	3.480000019	7.800000191	1	64.25	1	64.25	1	64.25	Q4
652	17071778	17.5	47.51170349	24.00417137	3.791666746	Non-white	Survivors	Yes	No	No	No	No	No	No	Yes	No	0	No	No	No	No	No	No	10	23	9	8.100000381	107	0.699999988	161	140	3.900000095	30.60000038	9.899999619	31.10000038	32.40000153	96	185	3.180000067	26.79999924	0	180	0	360	0	1080	Q4
653	17086552	16.10000038	62.68804169	38.04452133	2.208333254	White	Non-survivors	No	No	No	No	No	No	No	No	No	0	No	No	No	No	No	Yes	12	27	4	8.5	103	0.5	104	138	4.099999905	28.5	9.5	27	33.40000153	81	280	3.50999999	7.900000095	0	180	0	360	1	793.708313	Q3
654	17088480	14.19999981	64.36399078	34.45098877	2.25	White	Survivors	No	No	No	No	No	No	No	No	No	0	No	Yes	No	No	No	No	16	28	16	8.699999809	99	0.899999976	151	139	3.599999905	31.60000038	10.89999962	30	34.59999847	87	252	3.650000095	17.39999962	0	180	0	360	0	1080	Q2
655	17158826	17.39999962	87.7153244	33.10353851	6.166666508	White	Survivors	Yes	No	No	Yes	No	No	No	No	No	0	No	Yes	No	No	No	No	12	29	11	7.5	103	0.800000012	134	140	3.5	28.70000076	9.899999619	28.70000076	34.40000153	83	177	3.440000057	11.5	0	180	0	360	0	1080	Q4
656	17174750	13.39999962	68.02630615	24.44786072	6.333333492	White	Survivors	No	No	No	No	No	No	No	No	No	0	No	No	No	No	No	Yes										25.20000076	8.199999809	33.70000076	32.5	104	166	2.430000067	7.800000191	0	180	0	360	0	1080	Q1
657	17190213	15.60000038	91.9890213	20.70991135	3.458333254	White	Non-survivors	Yes	No	No	Yes	Yes	No	Yes	No	No	0	No	No	No	No	No	Yes	13	29	23	9.699999809	102	1	155	144	4	26.89999962	7.900000095	22.79999924	29.5	74	157	3.710000038	6.300000191	0	180	0	360	0	1080	Q3
658	17217213	14.39999962	70.9509201	34.00289536	7.958333492	White	Non-survivors	Yes	No	No	No	Yes	No	No	No	No	0	No	No	Yes	No	No	No	16	26	15	9.399999619	95	0.600000024	260	133	3.700000048	33.90000153	10.5	25	31	81	98	4.199999809	5.800000191	1	118.25	1	118.25	1	118.25	Q2
659	17217613	19.5	77.23939514	23.27248764	2.833333254	White	Non-survivors	Yes	No	No	No	No	No	No	No	No	0	No	No	No	No	No	Yes	13	23	27	8.199999809	105	1.100000024	118	137	3.799999952	27	8	25	29.79999924	84	250	3.210000038	7.599999905	0	180	0	360	0	1080	Q4
660	17221020	14.69999981	56.38248062	32.66430664	7.875	Non-white	Non-survivors	Yes	No	No	No	No	No	No	No	No	0	Yes	No	No	No	No	Yes	21	16	32	7.800000191	100	2	106	133	4.300000191	32.5	10.60000038	26.60000038	32.59999847	82	216	3.980000019	14.30000019	0	180	1	213.0833282	1	213.0833282	Q3
661	17242135	12.89999962	47.68530655	32.78388596	4.5	White	Survivors	No	No	No	No	No	No	No	No	No	0	No	No	No	No	No	No										34.59999847	11.69999981	31.89999962	33.90000153	94	251	3.680000067	10.60000038	0	180	0	360	0	1080	Q1
662	17248785	14.60000038	45.01008224	20.37476349	15.79166698	White	Survivors	Yes	No	No	No	No	No	No	No	No	0	No	No	No	No	No	Yes	12	25	20	13.19999981	101	1.100000024	124	133	4.699999809	30.29999924	9.699999809	27.5	32.20000076	85	395	3.549999952	11.89999962	0	180	0	360	0	1080	Q3
663	17255314	15.19999981	52.6505127	32.68061829	3.625	White	Survivors	Yes	No	No	No	No	No	No	Yes	No	0	No	No	No	No	No	No	11	18	28	8	116	1	84	142	3.299999952	33.20000076	11.5	32.70000076	34.59999847	94	213	3.519999981	6	0	180	0	360	0	1080	Q3
664	17259419	17.79999924	69.44120789	30.36696625	7.708333492	Non-white	Survivors	Yes	No	No	No	No	No	Yes	No	No	0	No	Yes	No	No	No	Yes	20	17	15	7.800000191	103	0.699999988	275	140	4	27	8.600000381	28	31.89999962	88	273	3.069999933	9.199999809	0	180	0	360	0	1080	Q4
665	17266029	17.5	64.36270905	26.36001587	6.25	Non-white	Survivors	Yes	No	No	No	No	No	No	No	No	0	No	No	No	No	No	No	11	28	10	8.800000191	106	0.600000024	87	141	3.599999905	29	9.100000381	23.60000038	31.39999962	75	218	3.859999895	5.900000095	0	180	0	360	0	1080	Q4
666	17268420	17.5	86.57053375	30.0335331	4.75	White	Survivors	Yes	No	No	No	Yes	Yes	No	Yes	No	0	No	Yes	No	No	No	No	20	25	16		91	0.899999976	117	132	3.900000095	31.5	10.39999962	29.10000038	33	88	241	3.579999924	20.10000038	0	180	0	360	0	1080	Q4
667	17272283	13	61.8496666	29.37057304	4.166666508	White	Survivors	No	No	No	No	No	No	No	No	No	0	No	No	No	No	No	No										29.60000038	9.399999619	29.5	31.89999962	93	251	3.200000048	6.699999809	0	180	0	360	0	1080	Q1
668	17275703	15.10000038	72.18312073	18.75897789	2.75	White	Survivors	Yes	No	No	No	No	No	No	No	No	0	No	No	No	No	No	No	12	23	16	8.600000381	109	0.600000024	89	139	4.699999809	23.79999924	8	28.5	33.59999847	85	194	2.809999943	1.299999952	0	180	0	360	0	1080	Q3
669	17284479	15.10000038	64.50111389	30.53948784	1.583333373	Non-white	Survivors	Yes	No	No	No	No	No	No	No	No	0	No	No	No	No	No	Yes	13	21	6	9.699999809	114	0.899999976	85	144	4	32.29999924	10.89999962	33.90000153	33.59999847	101	300	3.210000038	4	0	180	0	360	0	1080	Q3
670	17289501	18.60000038	80.40052032	27.80741882	1.875	White	Non-survivors	Yes	No	No	No	No	Yes	No	No	No	0	No	No	No	Yes	No	Yes	11	22	17	8.600000381	105	1.200000048	99	138	3.400000095	25.39999962	8.100000381	27.89999962	31.89999962	88	121	2.900000095	2.099999905	0	180	0	360	1	381.0833435	Q4
671	17294865	13.39999962	54.09939194	30.42088318	4.208333492	White	Survivors	No	No	No	No	No	No	No	No	No	0	No	No	No	No	No	No	9	26	11	8.100000381	109	0.699999988	154	140	4.199999809	31.39999962	10.39999962	29.10000038	33.09999847	88	222	3.569999933	14.69999981	0	180	0	360	0	1080	Q1
672	17330609	13.30000019	57.21671677	24.20489883	2.5	Non-white	Survivors	Yes	No	No	No	No	No	No	No	No	0	No	No	No	No	No	No	11	25	8	8.800000191	106	0.600000024	100	138	3.5	33.20000076	11.5	30.29999924	34.59999847	88	198	3.789999962	4.300000191	0	180	0	360	0	1080	Q1
673	17330697	13.19999981	56.27620316	29.37132835	5.166666508	White	Survivors	Yes	No	No	No	No	No	No	No	No	0	No	No	No	No	No	No										24.89999962	8.199999809	29.60000038	32.90000153	90	172	2.769999981	9.399999619	0	180	0	360	0	1080	Q1
674	17331344	14.80000019	82.02445221	34.22126389	3.791666746	White	Survivors	No	No	No	No	No	No	No	No	No	0	No	No	Yes	Yes	No	No	10	23	26		110	1.899999976	163	143	5.300000191	27.60000038	8.899999619	29.39999962	32.20000076	91	149	3.029999971	7.400000095	0	180	0	360	0	1080	Q3
675	17336284	15.80000019	80.12799072	42.00610352	17.91666603	Non-white	Non-survivors	Yes	No	No	No	Yes	Yes	No	No	No	0	No	No	Yes	Yes	No	No	11	31	32	9.100000381	109	1.399999976	102	151	3.900000095	33.59999847	9.899999619	30.89999962	29.5	105	177	3.200000048	9.699999809	1	57.375	1	57.375	1	57.375	Q3
676	17340686	19	69.26700592	47.42715836	5.791666508	Non-white	Non-survivors	Yes	No	No	No	Yes	Yes	No	Yes	No	0	No	Yes	No	Yes	No	No	20	21	28	8.600000381	97	3.299999952	154	134	4.300000191	30.89999962	9.399999619	32.90000153	30.39999962	106	179	2.859999895	15.69999981	1	110.0416565	1	110.0416565	1	110.0416565	Q4
677	17345165	15.10000038	68.42475891	30.9657917	1.625	White	Non-survivors	Yes	No	No	No	No	No	No	No	No	0	No	Yes	No	No	No	Yes	18	21	16	9.699999809	102	1.200000048	94	137	4.400000095	41.90000153	13.5	27.10000038	32.20000076	84	506	4.949999809	10.10000038	0	180	0	360	1	392.875	Q3
678	17347874	20.39999962	56.57696915	42.93372726	35.125	White	Non-survivors	Yes	No	No	No	No	No	No	Yes	No	0	No	Yes	No	No	Yes	Yes	11	30	15	7.5	98	0.699999988	138	135	3.599999905	30.60000038	9.600000381	32.5	31.20000076	104	136	2.940000057	2.799999952	1	34.29166794	1	34.29166794	1	34.29166794	Q4
679	17363674	16.70000076	54.69360352	37.96489716	4.875	Non-white	Non-survivors	Yes	No	No	No	No	No	No	No	No	0	No	Yes	No	No	No	No	12	25	10	9	102	1	285	135	3.599999905	27.20000076	8.899999619	31.20000076	32.79999924	95	188	2.859999895	2.900000095	0	180	0	360	1	441.25	Q4
680	17396346	15.10000038	76.98577118	36.32465744	5.041666508	Non-white	Non-survivors	Yes	No	No	No	Yes	No	No	Yes	No	0	No	Yes	Yes	Yes	No	No	17	26	77	8.800000191	95	2.5	114	138	5	22.89999962	6.800000191	27	29.70000076	91	380	2.519999981	9.399999619	0	180	0	360	1	700.541687	Q3
681	17402093	12.69999981	63.34032822	17.25011635	14.41666698	White	Non-survivors	No	No	No	Yes	No	No	No	No	No	0	No	No	No	No	No	No	12	27	12	7.900000095	98	0.5	107	132	4.699999809	31.79999924	10.60000038	30	33.40000153	90	218	3.539999962	14.10000038	0	180	0	360	0	1080	Q1
682	17430637	15	47.68644714	35.13259125	1.916666627	Non-white	Non-survivors	Yes	No	No	No	No	No	No	No	No	0	No	No	No	No	No	Yes	15	27	7		99	0.5	166	137	4.199999809	37.79999924	12.89999962	29.79999924	34.20000076	87	251	4.340000153	6.300000191	0	180	0	360	1	884.291687	Q3
683	17431627	14.89999962	59.95271683	26.14765549	6.708333492	White	Survivors	Yes	No	No	No	No	No	No	No	No	0	No	No	No	No	No	No	11	25	6	8.399999619	109	0.600000024	98	141	3.599999905	28.20000076	9.300000191	30.70000076	32.90000153	93	245	3.00999999	2.200000048	0	180	0	360	0	1080	Q3
684	17452476	14	71.11113739	25.92168808	2.208333254	White	Non-survivors	Yes	No	No	No	No	No	No	Yes	No	0	No	No	No	No	No	Yes	12	24	14	9.100000381	105	0.699999988	91	141	4.300000191	32.70000076	10.89999962	29	33.29999924	87	181	3.75999999	8.199999809	0	180	1	298.4166565	1	298.4166565	Q2
685	17456136	14.80000019	56.35136414	23.82896996	6.208333492	White	Survivors	No	No	No	No	No	No	No	No	No	0	No	No	No	No	No	No										24	7.800000191	29.79999924	32.70000076	91	122	2.630000114	9.600000381	0	180	0	360	0	1080	Q3
686	17473317	14.19999981	40.06529617	47.42715836	5.166666508	Non-white	Survivors	No	No	No	No	No	No	No	No	No	0	No	Yes	No	No	No	No										30.60000038	10.19999981	28.29999924	33.40000153	85	231	3.599999905	14	0	180	0	360	0	1080	Q2
687	17504606	12.80000019	82.72231293	25.01781845	2.416666746	White	Non-survivors	Yes	No	No	No	Yes	No	Yes	No	No	0	No	No	No	No	No	No	21	23	21	8.600000381	98	0.800000012	335	137	4.599999905	40.29999924	13.10000038	28.39999962	32.5	87	156	4.619999886	6.400000095	0	180	0	360	0	1080	Q1
688	17511486	18.60000038	78.32247162	24.72682953	3.958333254	White	Survivors	Yes	No	No	No	No	No	No	No	No	0	No	No	No	Yes	No	Yes	10	27	16	8.199999809	99	0.800000012	106	136	4	29.5	9.100000381	28.89999962	30.79999924	94	77	3.150000095	5.099999905	0	180	0	360	0	1080	Q4
689	17517428	19.79999924	79.78541565	42.90044022	7.916666508	Non-white	Survivors	Yes	No	No	Yes	Yes	No	No	Yes	No	0	No	No	Yes	No	No	No	14	24	9	8.399999619	105	0.800000012	142	143	3.599999905	33.29999924	9.899999619	22.79999924	29.70000076	74	223	4.949999809	12.39999962	0	180	0	360	0	1080	Q4
690	17521593	15.80000019	46.3466301	25.86008072	3.125	White	Non-survivors	Yes	Yes	No	No	No	No	No	No	No	0	No	No	No	No	No	Yes	16	21	12	10	101	0.5	125	138	3.5	27.20000076	8.800000191	31.70000076	32.40000153	98	196	2.779999971	26.79999924	1	33.41666794	1	33.41666794	1	33.41666794	Q3
691	17525488	12.5	72.4371109	18.17423439	8.958333015	White	Non-survivors	Yes	Yes	No	No	No	No	No	No	No	0	No	No	No	No	No	No	19	22	24	8	88	1	132	129	2.900000095	27.89999962	10.19999981	32.5	35.70000076	89	217	3.140000105	2.700000048	1	49.375	1	49.375	1	49.375	Q1
692	17536882	14.80000019	90.29450226	29.28718376	3.875	White	Non-survivors	Yes	No	No	No	No	No	No	No	Yes	0	No	No	No	Yes	No	No	17	22	16	8.899999619	102	1.200000048	116	137	3.799999952	33.20000076	10	25.20000076	30.10000038	84	299	3.970000029	7.199999809	1	89.29166412	1	89.29166412	1	89.29166412	Q3
693	17539050	15.10000038	73.6149292	38.64400101	14.20833302	Non-white	Non-survivors	Yes	No	No	No	No	No	No	No	No	0	No	No	No	No	No	Yes	23	20	34	8.699999809	106	0.899999976	137	145	3.900000095	28.20000076	9.399999619	24.39999962	33.20000076	74	192	3.839999914	8.800000191	1	44.41666794	1	44.41666794	1	44.41666794	Q3
694	17539984	16.20000076	68.42679596	22.13242149	11.91666698	White	Survivors	Yes	No	No	No	No	No	No	No	No	0	No	No	No	No	Yes	Yes	13	27		8.100000381	101	0.699999988	111	137	3.799999952	30.89999962	9.899999619	26.5	32	83	285	3.74000001	2	0	180	0	360	0	1080	Q3
695	17545372	12.60000038	78.7841568	29.92824364	8.583333015	White	Survivors	No	Yes	No	No	No	No	No	No	No	0	No	Yes	No	No	No	Yes	13	28	19	10.19999981	91	0.800000012	130	127	5.300000191	40.29999924	13.80000019	28.5	34.20000076	83	182	4.849999905	6.800000191	0	180	0	360	0	1080	Q1
696	17547647	15.39999962	41.09550095	23.65053368	1.291666627	White	Non-survivors	Yes	No	No	No	No	No	No	No	No	0	No	No	No	No	No	Yes	16	24	16	8.899999619	100	0.699999988	119	135	5.300000191	21	7.5	29	35.70000076	80	111	2.569999933	2.900000095	1	88.91666412	1	88.91666412	1	88.91666412	Q3
697	17560943	12.39999962	64.39434052	21.63327217	2.75	Non-white	Survivors	Yes	No	No	No	No	No	Yes	No	No	0	No	No	No	No	No	No	11	27	8	9.199999809	102	0.5	136	136	3.700000048	35.20000076	11.10000038	29.60000038	31.5	94	135	3.75	18.10000038	0	180	0	360	0	1080	Q1
698	17562503	16.10000038	75.91357422	26.5714798	2.791666746	White	Non-survivors	Yes	No	No	No	Yes	No	No	Yes	No	0	No	No	Yes	No	No	No	19	23	28	9	101	1.100000024	238	139	4	31.39999962	9.800000191	31.20000076	31.20000076	100	120	3.140000105	9.800000191	1	130.0833282	1	130.0833282	1	130.0833282	Q3
699	17572625	14	70.81393433	19.80276489	3.5	White	Survivors	Yes	No	No	No	No	No	No	No	No	0	No	No	No	No	No	No	15	21	17	7.199999809	109	0.5	151	141	3.700000048	30.20000076	10.69999981	35	35.5	99	126	3.049999952	8.300000191	0	180	0	360	0	1080	Q2
700	17588451	13.39999962	77.46620178	21.6284008	2.5	White	Non-survivors	Yes	No	No	No	No	No	Yes	Yes	No	0	No	No	No	No	No	No	16	24	14	8.600000381	106	0.699999988	87	142	3.700000048	39.20000076	13	29.5	33.09999847	89	234	4.400000095	7.5	1	171.75	1	171.75	1	171.75	Q1
701	17613076	14.60000038	60.77404022	43.82897568	1.875	Non-white	Survivors	Yes	No	No	No	No	No	No	Yes	No	0	No	No	No	No	No	No	14	23	9	9.100000381	106	0.600000024	102	139	3.599999905	35	11.60000038	28.39999962	33.09999847	86	254	4.090000153	5.800000191	0	180	0	360	0	1080	Q3
702	17622032	13.60000038	70.0703125	34.15830612	2.041666746	White	Survivors	Yes	No	No	No	No	No	Yes	No	No	0	No	No	No	No	No	No	14	29	9	8.800000191	102	0.800000012	161	142	2.900000095	35.40000153	11.69999981	29.79999924	33.09999847	90	156	3.920000076	5.300000191	0	180	0	360	0	1080	Q2
703	17623279	13.60000038	42.51987839	23.85570145	5.25	White	Survivors	No	No	No	No	No	No	No	No	No	0	No	No	No	No	No	No	9	28	9	8	105	0.899999976	125	138	4.099999905	29.79999924	9.800000191	30.89999962	34.20000076	90	187	3.190000057	9.600000381	0	180	0	360	0	1080	Q2
704	17635889	16.70000076	66.14673615	37.00148392	3.083333254	White	Survivors	Yes	No	No	No	No	No	No	No	No	0	No	No	No	No	No	No	8	25	7	7.800000191	107	0.600000024	107	137	3.299999952	28	9.199999809	31.29999924	32.79999924	95	177	2.930000067	3.5	0	180	0	360	0	1080	Q4
705	17653538	13.19999981	91.49159241	21.81349945	2.166666746	White	Non-survivors	Yes	No	No	Yes	Yes	No	No	Yes	No	0	No	No	No	No	No	Yes	10	28	20		104	0.899999976	98	138	4.099999905	29.39999962	10.19999981	30.60000038	34.59999847	89	226	3.319999933	5	1	155.4583282	1	155.4583282	1	155.4583282	Q1
706	17659034	13.19999981	75.33813477	25.1302948	2.083333254	White	Survivors	No	No	No	No	No	No	No	No	Yes	0	No	No	No	No	No	Yes	11	24	10	8.199999809	109	0.899999976	81	140	4	29.70000076	10.39999962	32.40000153	34.79999924	93	143	3.200000048	5	0	180	0	360	0	1080	Q1
707	17666858	13.10000038	79.98788452	27.89826965	2.25	White	Survivors	Yes	No	No	No	No	No	No	No	No	0	No	No	No	No	No	No										26.10000038	8.300000191	30.29999924	31.79999924	95	197	2.74000001	13.5	0	180	0	360	0	1080	Q1
708	17683181	14.39999962	77.06491089	46.64612579	4.791666508	White	Survivors	Yes	No	No	No	No	No	No	No	No	0	No	No	No	No	No	No	15	22	17	8.600000381	104	0.699999988	69	141	4.199999809	30.89999962	9.600000381	28.79999924	31.10000038	93	156	3.329999924	9.300000191	0	180	0	360	0	1080	Q2
709	17700773	15	66.42460632	26.94916725	1.958333373	Non-white	Survivors	Yes	No	No	No	No	No	No	Yes	No	0	No	No	No	No	No	No	14	24	7		102	0.400000006	106	136	3.5	33.90000153	11.10000038	27.5	32.70000076	84	184	4.019999981	16.39999962	0	180	0	360	0	1080	Q3
710	17701147	13.30000019	61.53596878	25.38366127	2.791666746	White	Non-survivors	Yes	Yes	No	No	No	No	No	No	No	0	No	No	No	No	No	Yes	15	26	11	9.199999809	101	0.699999988	84	134	8.100000381	37.79999924	12.69999981	29.29999924	33.59999847	87	215	4.329999924	12.89999962	0	180	0	360	0	1080	Q1
711	17704774	16.79999924	68.56892395	38.66403961	4	White	Non-survivors	Yes	No	No	No	No	No	No	No	No	0	No	No	No	No	No	Yes	14	28	10	8	94	0.800000012	92	131	4.5	31.70000076	10.19999981	28.60000038	32.09999847	89	279	3.559999943	8.300000191	1	74.20833588	1	74.20833588	1	74.20833588	Q4
712	17709031	14.80000019	49.5504837	26.94916725	4.375	Non-white	Survivors	Yes	No	No	No	No	No	No	No	No	0	No	No	No	No	No	No	11	28	16	7.900000095	110	1.100000024	192	145	4.199999809	21	6.599999905	26.10000038	30.10000038	87	98	2.24000001	2.900000095	0	180	0	360	0	1080	Q3
713	17720275	13.30000019	78.14653778	29.52392769	2.083333254	Non-white	Survivors	No	No	No	No	No	No	No	No	No	0	No	No	No	No	No	No	14	26	9	8.600000381	106	0.899999976	137	142	3.5	27.5	6.599999905	23.89999962	29.5	103	115	2.670000076	4.699999809	0	180	0	360	0	1080	Q1
714	17729033	12.5	40.50590897	25.5150528	2.75	Non-white	Survivors	Yes	No	No	No	No	No	No	No	No	0	No	No	No	No	No	Yes	11	24	9	7.900000095	107	0.5	96	138	3.900000095	38	12.89999962	31.29999924	34	92	175	4.119999886	17	0	180	0	360	0	1080	Q1
715	17733119	17.20000076	79.61562347	28.31855965	7.791666508	White	Non-survivors	Yes	No	No	No	Yes	No	No	No	No	0	No	No	No	No	No	Yes	15	31	29	8.699999809	92	1.100000024	96	138	3.599999905	28.20000076	8.899999619	32.70000076	31.60000038	104	358	2.720000029	15.39999962	0	180	1	334.1666565	1	334.1666565	Q4
716	17744794	13.60000038	42.06529617	24.23319054	3.166666746	White	Survivors	No	No	No	No	No	No	No	No	No	0	No	No	No	No	No	No										36	11.69999981	29.79999924	32.40000153	92	315	3.920000076	12.80000019	0	180	0	360	0	1080	Q2
717	17749823	20.60000038	63.12031174	32.77145004	9.291666985	White	Non-survivors	Yes	Yes	No	No	No	No	No	No	No	0	No	No	No	Yes	No	Yes	5	25	21		104	1.700000048	125	134	3.700000048	27	8.399999619	29.79999924	31.10000038	96	93	2.819999933	2.599999905	0	180	1	306.5833435	1	306.5833435	Q4
718	17754442	25.29999924	54.07103348	38.24501419	2.458333254	White	Survivors	Yes	No	No	No	No	No	No	No	No	0	No	No	No	No	Yes	Yes	19	21	13	10.80000019	85	0.699999988	92	120	5.5	35.59999847	11.30000019	25.29999924	31.70000076	80	465	4.46999979	8	0	180	0	360	0	1080	Q4
719	17763712	13	64.35772705	31.35074615	5.083333492	White	Non-survivors	Yes	No	No	No	No	No	No	No	No	0	No	No	No	No	No	No	12	28	12	8.899999619	102	0.800000012	167	139	3	30.39999962	10.19999981	30.60000038	33.59999847	91	246	3.339999914	1.799999952	0	180	0	360	0	1080	Q1
720	17777282	17.39999962	68.91442108	38.14079285	6.041666508	Non-white	Non-survivors	Yes	No	No	No	No	No	No	No	No	0	No	Yes	No	No	No	Yes	15	26	6	9.100000381	103	0.600000024	138	140	3.700000048	26.29999924	8	27.79999924	30.29999924	92	81	2.869999886	3.200000048	1	68.29166412	1	68.29166412	1	68.29166412	Q4
721	17797784	12.30000019	87.16349792	26.17025375	1.875	White	Survivors	Yes	No	No	No	No	No	Yes	No	No	0	No	No	No	Yes	No	No	5	21	15	9	121	0.800000012	61	144	2.799999952	31.79999924	9.699999809	29.5	30.70000076	96	154	3.299999952	5.900000095	0	180	0	360	0	1080	Q1
722	17802616	13.30000019	80.86700439	24.09749985	18.125	White	Non-survivors	Yes	No	No	Yes	No	No	Yes	Yes	No	0	No	No	No	No	No	No	11	23	14	8.100000381	106	0.400000006	128	136	3.900000095	35.90000153	12.69999981	32.79999924	35.5	92	272	3.890000105	12.69999981	0	180	0	360	0	1080	Q1
723	17820950	12.69999981	76.28756714	26.64188957	1.75	White	Non-survivors	Yes	No	No	No	No	No	No	No	No	0	No	No	No	No	No	No										29	9.300000191	29.79999924	32.09999847	93	290	3.119999886	13.80000019	0	180	1	340	1	340	Q1
724	17831981	23.60000038	60.66733932	22.55373764	1.041666627	White	Non-survivors	Yes	Yes	No	No	No	No	No	No	No	0	No	No	No	No	No	Yes	11	25	7	8.100000381	105	0.600000024	85	141	3.200000048	22.10000038	7.400000095	23.29999924	33.5	74	41	3.180000067	4.800000191	0	180	1	251.2916718	1	251.2916718	Q4
725	17842557	12.10000038	63.62233353	26.9540081	2.25	White	Survivors	No	No	No	No	No	No	No	No	No	0	Yes	No	No	No	No	No										29.60000038	10	31.60000038	33.79999924	94	201	3.160000086	9.300000191	0	180	0	360	0	1080	Q1
726	17862556	23.20000076	60.00936127	26.9546814	12.16666698	White	Non-survivors	Yes	No	No	No	No	No	No	No	No	0	Yes	No	No	No	Yes	Yes	9	31	11	9.399999619	93	0.699999988	85	130	3.299999952	24.89999962	8.399999619	29.20000076	33.59999847	87	106	2.859999895	6.400000095	0	180	0	360	0	1080	Q4
727	17869163	13.19999981	57.9126358	39.07509613	3.375	White	Survivors	No	No	No	No	No	No	No	No	No	0	No	Yes	No	No	No	Yes										33.79999924	11.69999981	30.10000038	34.5	87	283	3.869999886	10.30000019	0	180	0	360	0	1080	Q1
728	17888843	14.80000019	49.8468399	27.6545372	4.291666508	White	Survivors	No	No	No	No	No	No	No	Yes	No	0	No	No	No	No	No	No										32.20000076	11.10000038	27.89999962	34.5	81	307	3.980000019	14.19999981	0	180	0	360	0	1080	Q3
729	17893514	13.19999981	44.17796326	33.00995255	4.5	White	Survivors	Yes	No	No	No	No	No	No	No	No	0	No	No	No	No	No	No										31.60000038	10.30000019	30.39999962	32.59999847	93	148	3.390000105	10.60000038	0	180	0	360	0	1080	Q1
730	17931775	13.19999981	64.47212982	20.89714241	5.791666508	Non-white	Survivors	Yes	Yes	No	No	No	No	No	No	No	0	No	No	No	No	No	No										33.29999924	10.60000038	29.39999962	31.79999924	93	258	3.599999905	8.5	0	180	0	360	0	1080	Q1
731	17933570	13.60000038	72.57511902	30.78581047	2.708333254	White	Survivors	Yes	No	No	Yes	No	No	No	No	No	0	No	Yes	No	No	No	No	19	22	17	9.100000381	105	1.100000024	106	146	4.300000191	32.09999847	10.39999962	28.70000076	32.40000153	89	121	3.619999886	5.800000191	0	180	0	360	0	1080	Q2
732	17945042	14.60000038	65.84257507	29.29506111	10.91666698	White	Non-survivors	Yes	Yes	No	No	No	No	No	No	No	0	No	No	No	No	No	Yes	13	23	11	8.399999619	96	0.5	83	132	4.400000095	31.39999962	10.5	33.20000076	33.40000153	99	464	3.160000086	5.400000095	1	70.29166412	1	70.29166412	1	70.29166412	Q3
733	17946382	12.39999962	54.26808167	21.62830734	2.833333254	White	Survivors	Yes	No	No	No	No	No	Yes	No	No	0	No	No	No	No	No	No	16	30	16	9.399999619	100	0.899999976	111	142	4.099999905	38.5	13.30000019	35	34.40000153	105	249	3.680000067	6.5	0	180	0	360	0	1080	Q1
734	17962450	12.39999962	86.23120117	26.74862289	6.75	Non-white	Survivors	Yes	No	No	No	No	No	No	No	No	0	No	No	No	No	No	No	13	24	11	7.900000095	107	0.800000012	160	140	3.599999905	33.09999847	10.60000038	30.79999924	32.20000076	96	151	3.450000048	13.10000038	0	180	0	360	0	1080	Q1
735	17966195	13.89999962	76.1391449	27.8220005	1.666666627	White	Survivors	Yes	No	No	No	No	No	No	No	No	0	No	Yes	No	No	No	No	13	25	10	9.800000191	104	0.699999988	114	138	4.099999905	34.5	11.10000038	30	32.09999847	93	224	3.700000048	6.400000095	0	180	0	360	0	1080	Q2
736	17997652	18.10000038	62.63796234	30.86410904	4.916666508	Non-white	Non-survivors	Yes	No	No	No	No	No	No	No	No	0	No	Yes	No	No	No	Yes	11	30	7	10.19999981	103	0.300000012	101	141	2.799999952	28.10000038	9.199999809	31.10000038	32.59999847	96	155	2.950000048	3.900000095	1	39.29166794	1	39.29166794	1	39.29166794	Q4
737	18001424	17.60000038	76.14285278	27.73822784	1.833333373	White	Non-survivors	Yes	No	No	No	Yes	No	No	Yes	Yes	0	No	No	No	Yes	No	Yes	19	30	55		92	1.600000024	317	137	3.700000048	27.10000038	8.800000191	34.79999924	32.5	106	136	2.529999971	4.800000191	0	180	1	232.1666718	1	232.1666718	Q4
738	18003384	14	28.66887665	31.24806023	2.333333254	Non-white	Survivors	Yes	No	No	No	No	No	No	No	No	0	No	No	No	No	No	No										23.60000038	6.599999905	25	30.89999962	81	209	2.319999933	7.599999905	0	180	0	360	0	1080	Q2
739	18006574	12.80000019	71.7300415	19.49614334	5.875	White	Survivors	No	No	No	No	No	No	No	No	No	0	No	No	No	No	No	No	12	27	15		103	1	77	142	4.400000095	35.29999924	11.39999962	29.5	32.29999924	92	188	3.859999895	5.099999905	0	180	0	360	0	1080	Q1
740	18011403	14.80000019	76.91628265	21.28469086	33.95833206	White	Non-survivors	Yes	No	No	No	No	No	No	No	No	0	No	No	No	No	No	No	15	26	7	9.300000191	100	0.600000024	99	138	3.400000095	35	11.60000038	33	33.09999847	100	306	3.50999999	26.79999924	1	145.375	1	145.375	1	145.375	Q3
741	18019593	20.20000076	54.51135635	36.50755692	11.91666698	White	Survivors	Yes	No	Yes	No	No	No	No	Yes	No	0	No	No	No	No	No	Yes	15	26	28	9.300000191	104	0.899999976	155	142	3.400000095	29.29999924	10.60000038	35	35.70000076	96	116	3.039999962	4.800000191	0	180	0	360	0	1080	Q4
742	18040341	11.5	64.13911438	20.79576874	1.916666627	White	Survivors	Yes	No	No	No	No	No	No	No	No	0	No	No	No	No	No	Yes	11	25	3	8	108	0.600000024	90	144	3.799999952	28.70000076	9.699999809	28.60000038	33.79999924	85	80	3.390000105	1	0	180	0	360	0	1080	Q1
743	18040878	15.19999981	68.20107269	31.26356506	1.958333373	Non-white	Non-survivors	Yes	No	No	Yes	No	No	No	Yes	No	0	No	No	No	No	No	No	14	24	23		106	1.100000024	104	140	3.799999952	36.20000076	11.80000019	29.89999962	32.70000076	92	273	3.950000048	6.5	0	180	0	360	1	754.083313	Q3
744	18050495	12.89999962	82.72483063	29.28664398	4.666666508	White	Survivors	Yes	No	No	No	No	Yes	No	No	No	0	No	No	No	No	No	No	16	26	18	8.600000381	93	0.800000012	137	135	4	38.20000076	13	30.5	34	90	190	4.260000229	14.5	0	180	0	360	0	1080	Q1
745	18054049	12.89999962	73.92595673	41.93526459	5.416666508	White	Survivors	Yes	No	No	No	No	No	Yes	No	No	0	No	No	No	No	No	No	12	28	15	8.600000381	100	0.699999988	99	136	3.700000048	35.40000153	11.89999962	29.79999924	33.59999847	89	174	3.980000019	6.099999905	0	180	0	360	0	1080	Q1
746	18055114	17.10000038	77.85712433	33.54991913	7.458333492	White	Survivors	Yes	No	No	No	No	No	Yes	No	No	0	No	No	No	No	No	No	20	21	27	9.399999619	102	0.899999976	127	139	4	35.59999847	11.10000038	29.20000076	31.10000038	94	197	3.789999962	11.30000019	0	180	0	360	0	1080	Q4
747	18121891	20.60000038	67.20751953	28.55591965	9.75	White	Non-survivors	Yes	No	No	No	No	No	No	No	No	0	No	No	No	No	No	Yes	11	23	8	6.900000095	99	0.5	87	133	3.200000048	21.10000038	7.099999905	35	33.59999847	104	58	2.24000001	1.399999976	1	45	1	45	1	45	Q4
748	18123331	19.29999924	57.94363785	27.98862648	42.83333206	White	Non-survivors	Yes	No	No	No	Yes	No	No	Yes	Yes	0	No	No	No	No	No	Yes	13	20	7	6.699999809	107	0.400000006	89	140	3.700000048	31.29999924	10.19999981	32.40000153	32.59999847	99	271	3.150000095	14.89999962	1	62.125	1	62.125	1	62.125	Q4
749	18125389	13.10000038	39.33798599	19.62995148	4.583333492	White	Survivors	Yes	No	No	No	No	No	No	No	No	0	No	No	No	No	No	No	20	21	11		101	0.800000012	104	137	4.599999905	38.09999847	12.80000019	30	33.70000076	89	188	4.269999981	12.69999981	0	180	0	360	0	1080	Q1
750	18135965	21.39999962	64.45451355	23.11323738	5.791666508	White	Non-survivors	Yes	No	No	No	No	No	No	No	No	0	No	No	No	No	No	Yes	11	29	14	8.5	91	0.400000006	90	128	3.299999952	22.5	7.400000095	34.90000153	32.90000153	106	160	2.24000001	3.700000048	1	37.29166794	1	37.29166794	1	37.29166794	Q4
751	18148760	12.60000038	50.86396408	29.68089104	1.125	Non-white	Survivors	Yes	No	No	No	No	No	No	Yes	No	0	No	Yes	No	No	No	No	11	27	15	9.300000191	105	0.800000012	112	139	4.199999809	33.70000076	11.80000019	31.39999962	34.90000153	90	262	3.74000001	5	0	180	0	360	0	1080	Q1
752	18152264	16.60000038	72.38577271	23.38290215	2.791666746	White	Non-survivors	Yes	No	No	No	No	No	No	No	No	0	No	No	No	No	No	Yes	18	25	11	7.800000191	103	0.699999988	99	142	3.700000048	42.40000153	13.60000038	29.60000038	32.09999847	92	247	4.599999905	5.400000095	1	45.125	1	45.125	1	45.125	Q4
753	18155683	18.89999962	60.24319458	21.93498611	1	White	Survivors	Yes	No	No	No	No	No	No	No	No	0	No	No	No	No	No	Yes	14	22	17	10	102	0.699999988	142	138	4.400000095	32.29999924	10.39999962	25.39999962	32.20000076	79	424	4.090000153	4.800000191	0	180	0	360	0	1080	Q4
754	18166516	16.39999962	46.64809799	20.28218842	7.083333492	White	Survivors	Yes	Yes	No	No	No	No	No	No	No	0	No	No	No	No	No	Yes	15	25	16	8.5	103	0.400000006	99	139	4.400000095	33.5	10.60000038	29.89999962	31.60000038	94	246	3.549999952	7.400000095	0	180	0	360	0	1080	Q3
755	18182536	17.89999962	60.74737549	29.21495628	4.583333492	White	Non-survivors	Yes	No	No	No	No	No	No	No	No	1	No	No	No	No	No	Yes	15	25	16	8.5	99	0.800000012	106	136	3.099999905	30	9.699999809	27.60000038	32.5	85	334	3.519999981	7.400000095	1	95.04166412	1	95.04166412	1	95.04166412	Q4
756	18183581	17.60000038	58.56757355	30.68816185	4.208333492	White	Survivors	No	No	No	No	No	No	No	No	No	0	No	No	No	No	No	No										30.29999924	9.800000191	25.79999924	32.29999924	80	194	3.799999952	7.400000095	0	180	0	360	0	1080	Q4
757	18190935	16	57.91154861	18.58119202	11.16666698	White	Non-survivors	Yes	Yes	Yes	No	No	No	No	No	No	0	No	No	No	No	No	Yes	18	23	4	8	102	0.5	142	139	3.700000048	29.89999962	9.399999619	30.79999924	31.39999962	98	463	3.049999952	10.60000038	0	180	0	360	0	1080	Q3
758	18193478	15.39999962	85.97270203	23.15793037	4.375	White	Survivors	Yes	No	No	No	Yes	No	No	No	No	0	No	No	No	Yes	No	No	12	27	15		100	1	79	139	3.5	36.40000153	11.69999981	29	32.09999847	90	210	4.03000021	7	0	180	0	360	0	1080	Q3
759	18203021	19.89999962	35.9173317	29.75840378	1.583333373	White	Survivors	Yes	No	No	No	No	No	No	No	No	0	No	No	No	No	No	No	11	24	13	8.600000381	103	0.5	118	134	4	31.29999924	9.899999619	30.5	31.60000038	97	506	3.24000001	12.10000038	0	180	0	360	0	1080	Q4
760	18205009	19.70000076	48.68642044	22.6768074	1.875	White	Non-survivors	Yes	No	No	No	No	No	No	No	No	0	No	No	No	No	No	Yes	16	27	11	8.699999809	99	0.800000012	134	137	4.599999905	26.39999962	9	28.39999962	34	83	506	3.170000076	4.400000095	1	96.29166412	1	96.29166412	1	96.29166412	Q4
761	18213042	16.29999924	80.91803741	47.42715836	5.75	White	Survivors	Yes	No	No	Yes	Yes	No	No	No	No	0	No	No	Yes	Yes	No	No	16	27	38	9.199999809	100	1.799999952	212	143	4.300000191	22.60000038	6.699999809	26.20000076	29.60000038	88	220	2.559999943	6.900000095	0	180	0	360	0	1080	Q3
762	18227591	16.70000076	64.41699219	34.86354065	4.291666508	White	Non-survivors	Yes	No	No	No	No	No	No	No	No	0	No	No	No	No	No	Yes	14	26	18	8.5	105	0.600000024	100	141	4.099999905	23.20000076	7.900000095	33.20000076	34	98	184	2.380000114	6.199999809	0	180	1	353.7083435	1	353.7083435	Q4
763	18228548	12.60000038	76.73993683	26.63187218	2.375	White	Survivors	Yes	No	No	No	No	No	No	No	No	0	No	No	No	No	No	No	11	26	16	9.399999619	105	0.600000024	113	142	4.300000191	37.90000153	12.30000019	31.39999962	32.5	97	208	3.920000076	7.800000191	0	180	0	360	0	1080	Q1
764	18228576	17.10000038	72.85874939	27.6811142	6.75	Non-white	Survivors	Yes	No	No	No	No	No	No	No	No	0	No	Yes	No	No	No	No	14	26	13		102	0.800000012	107	142	3.900000095	21	6.599999905	25.10000038	29.79999924	84	506	2.430000067	7.300000191	0	180	0	360	0	1080	Q4
765	18237131	14.60000038	60.25011444	31.88577652	2.75	White	Non-survivors	Yes	No	No	No	No	No	No	No	No	0	No	No	No	No	No	Yes	14	22	12	6.5	104	0.600000024	94	140	3.799999952	35	11.30000019	29.5	32.29999924	91	204	3.829999924	4	0	180	1	186	1	186	Q3
766	18249601	13.19999981	63.60377121	22.57619095	3.25	White	Survivors	Yes	No	No	No	No	No	No	No	No	0	No	No	No	No	No	No	11	20	12	7.400000095	115	0.899999976	106	142	3.599999905	23.79999924	7.800000191	30	32.70000076	92	165	2.589999914	2.299999952	0	180	0	360	0	1080	Q1
767	18250948	13.10000038	57.97826004	34.01092529	5.291666508	White	Survivors	No	No	No	No	No	No	No	No	No	0	No	Yes	No	No	No	No										32.59999847	11.89999962	29.60000038	35.70000076	81	154	4.019999981	6.199999809	0	180	0	360	0	1080	Q1
768	18275312	15.89999962	86.31718445	25.82748032	10.66666698	White	Non-survivors	Yes	No	No	Yes	No	No	No	No	No	0	No	No	No	Yes	No	Yes	13	25	32		103	1.600000024	98	141	4.400000095	35.09999847	10.89999962	27.29999924	31.10000038	88	191	3.99000001	4.800000191	0	180	0	360	0	1080	Q3
769	18280859	15.89999962	52.51678085	26.88682938	1.75	White	Survivors	Yes	No	No	No	No	No	No	No	No	0	No	No	No	No	No	No	10	27	5	8.100000381	105	0.699999988	132	139	3.200000048	23.10000038	7.599999905	29	32.90000153	88	139	2.619999886	3	0	180	0	360	0	1080	Q3
770	18282193	17.60000038	55.51615143	21.59116745	3.083333254	White	Survivors	Yes	No	No	No	No	No	No	No	No	0	No	No	No	No	No	No										22.29999924	7.900000095	34.20000076	35.29999924	97	329	2.309999943	4.699999809	0	180	0	360	0	1080	Q4
771	18307993	21.39999962	48.13169861	38.40975571	7.833333492	Non-white	Non-survivors	Yes	No	No	No	No	No	No	No	No	0	No	No	No	No	No	Yes	10	23	12	8.800000191	108	0.800000012	116	137	4.099999905	23.10000038	7.800000191	29.5	33.79999924	87	100	2.640000105	0.800000012	0	180	0	360	1	362.2083435	Q4
772	18308113	16.79999924	64.61489868	29.2792244	16.04166603	White	Non-survivors	Yes	No	No	No	No	No	No	No	No	0	No	No	No	No	No	Yes	11	25	10	8.5	104	0.600000024	85	135	4.699999809	26.10000038	9.100000381	32.40000153	34.70000076	93	302	2.799999952	1.700000048	1	155.4166718	1	155.4166718	1	155.4166718	Q4
773	18312603	12.80000019	40.97494888	27.102911	4.375	White	Survivors	No	No	No	No	No	No	No	No	No	0	No	No	No	No	No	Yes										25.60000038	8.399999619	30.39999962	32.79999924	93	129	2.75999999	6	0	180	0	360	0	1080	Q1
774	18322508	13.80000019	77.00630188	25.34062958	1.458333373	White	Non-survivors	Yes	No	No	No	No	No	No	Yes	No	0	No	No	No	No	No	Yes	11	26	12		104	0.5	107	137	3.900000095	36.90000153	12	30.70000076	32.5	94	169	3.910000086	4.699999809	0	180	0	360	1	456.7083435	Q2
775	18328169	13.39999962	56.60139847	28.92201996	6.083333492	Non-white	Survivors	Yes	No	No	No	No	No	No	No	No	0	No	No	No	No	No	Yes	11	25	10	7.900000095	106	0.699999988	102	138	3.599999905	29	10.19999981	28	35.20000076	80	233	3.650000095	1.700000048	0	180	0	360	0	1080	Q1
776	18331753	13.89999962	47.31910706	40.04465103	1.791666627	White	Survivors	Yes	No	No	No	No	No	No	No	No	0	No	No	No	No	No	No	13	24	8	9.5	109	0.600000024	97	141	4.699999809	33.70000076	11.19999981	30	33.40000153	90	301	3.75	5.699999809	0	180	0	360	0	1080	Q2
777	18335071	22.60000038	55.134758	41.10074997	4.5	Non-white	Non-survivors	Yes	No	No	No	No	No	No	Yes	No	0	No	No	No	No	No	Yes	11	32	25	9.699999809	99	0.800000012	109	138	4	27.39999962	8.699999809	27.70000076	31.70000076	88	200	3.130000114	6	1	84.83333588	1	84.83333588	1	84.83333588	Q4
778	18344931	13.39999962	80.82167053	23.63630676	6.583333492	Non-white	Survivors	Yes	No	No	No	No	No	No	Yes	No	0	No	No	No	No	No	No										33.90000153	10.5	27.60000038	31	89	187	3.809999943	13.69999981	0	180	0	360	0	1080	Q1
779	18351737	13.39999962	44.56332397	29.28812408	1.958333373	Non-white	Survivors	Yes	No	No	No	No	No	No	No	No	0	No	No	No	No	No	Yes	12	22	8		111	0.600000024	113	145	4.099999905	35.79999924	11.19999981	32.40000153	31.29999924	104	203	3.460000038	5.699999809	0	180	0	360	0	1080	Q1
780	18357160	12.69999981	77.32907867	22.96455193	4.375	White	Non-survivors	Yes	No	No	No	No	Yes	No	Yes	No	0	No	No	No	Yes	No	No	13	27	45	8.5	108	2.299999952	494	143	5.199999809	36.40000153	12	32.79999924	32.90000153	100	180	3.650000095	6	0	180	0	360	1	788.583313	Q1
781	18368532	16.20000076	57.49528122	27.64285851	3.958333254	Non-white	Survivors	Yes	No	No	No	Yes	No	No	No	No	0	No	No	No	No	No	Yes	16	21	28	7.300000191	110	1.700000048	98	143	4.300000191	30.89999962	10.10000038	31.79999924	32.59999847	98	150	3.170000076	5.099999905	0	180	0	360	0	1080	Q3
782	18371997	14.19999981	50.57246017	39.97302246	1.833333373	Non-white	Survivors	Yes	No	No	No	No	No	No	Yes	No	0	No	No	Yes	No	No	No	14	24	11	8.699999809	99	0.600000024	254	137	4.800000191	35.70000076	10.80000019	27.10000038	30.29999924	90	402	3.980000019	17.10000038	0	180	0	360	0	1080	Q2
783	18375223	15.19999981	85.25805664	17.25011635	6.166666508	White	Non-survivors	Yes	No	No	No	No	No	No	No	No	0	No	No	No	No	No	No	13	28	17		103	0.800000012	116	140	4.099999905	34	10.39999962	30.20000076	30.60000038	99	223	3.440000057	13.89999962	0	180	0	360	0	1080	Q3
784	18403538	14.30000019	69.80814362	44.58708191	1.041666627	Non-white	Survivors	Yes	Yes	No	Yes	No	No	No	Yes	No	0	No	Yes	No	No	No	No	13	25	17	9.100000381	110	1.100000024	102	143	4.800000191	38	12.19999981	29.70000076	31.89999962	93	190	4.099999905	5.5	0	180	0	360	0	1080	Q2
785	18419182	14.89999962	83.34688568	18.03431129	3.958333254	White	Non-survivors	Yes	No	No	No	No	No	No	No	No	0	No	No	No	Yes	No	No	17	28	28	9.199999809	104	1.100000024	78	145	3.700000048	31.29999924	10.60000038	31.79999924	34	94	228	3.349999905	5.900000095	0	180	0	360	1	393.3333435	Q3
786	18438373	13.10000038	66.11140442	22.68000031	11.33333302	White	Non-survivors	Yes	No	No	No	No	No	No	No	No	0	No	No	No	No	No	No	13	26	10	7.400000095	86	0.100000001	172	121	4.099999905	29.39999962	9.800000191	31.60000038	33.5	94	167	3.109999895	15.5	0	180	0	360	0	1080	Q1
787	18440626	15.10000038	64.56143951	44.93064117	2.5	White	Survivors	Yes	No	No	No	No	No	No	Yes	No	0	No	Yes	No	No	No	Yes	14	25	14	8	102	0.5	141	137	3.799999952	35.09999847	11.5	30.70000076	32.70000076	94	346	3.74000001	12.39999962	0	180	0	360	0	1080	Q3
788	18464006	15.39999962	80.02495575	23.0745697	17	White	Non-survivors	Yes	No	No	No	Yes	No	Yes	Yes	No	0	No	No	No	No	No	Yes	13	30	23	8.100000381	99	0.800000012	77	142	4.199999809	33.20000076	10	29.29999924	30.10000038	97	327	3.410000086	10.69999981	1	80.20833588	1	80.20833588	1	80.20833588	Q3
789	18467080	22.20000076	46.84360123	22.87351036	11.08333302	Non-white	Non-survivors	Yes	No	No	No	No	No	No	No	No	0	No	No	No	No	No	Yes	14	25	7	8.600000381	104	0.400000006	85	139	3.799999952	27.89999962	8.800000191	28.89999962	31.60000038	91	115	3.059999943	1.899999976	1	76.41666412	1	76.41666412	1	76.41666412	Q4
790	18503903	22.20000076	66.93596649	36.37244797	9.916666985	White	Non-survivors	Yes	No	No	No	No	No	No	No	No	0	No	Yes	No	No	No	Yes	13	26	14	8.199999809	99	0.5	181	135	3.400000095	28.39999962	9.399999619	30.39999962	33	92	60	3.079999924	6.099999905	1	43.16666794	1	43.16666794	1	43.16666794	Q4
791	18507919	13.19999981	91.77793884	17.85167694	3.583333254	White	Non-survivors	Yes	No	No	No	No	Yes	Yes	No	No	0	No	No	No	No	No	Yes	12	34	15	8.800000191	95	0.5	120	138	3.200000048	35.20000076	11.39999962	26.89999962	32.29999924	83	231	4.21999979	9.100000381	0	180	0	360	0	1080	Q1
792	18510156	13.30000019	76.76722717	28.34291077	5.458333492	White	Survivors	Yes	No	No	No	No	No	No	No	No	0	No	No	No	No	No	Yes	12	22	13	7.900000095	108	0.5	102	142	4.199999809	34.79999924	11.19999981	28.10000038	32.20000076	87	203	3.980000019	10.5	0	180	0	360	0	1080	Q1
793	18520397	20.29999924	64.45050049	47.42715836	7	White	Survivors	Yes	No	No	No	No	No	No	No	No	0	No	No	No	No	No	No	13	27	6	8.100000381	104	0.800000012	104	138	3.299999952	35.40000153	9.300000191	27.70000076	30.5	91	274	3.349999905	12.69999981	0	180	0	360	0	1080	Q4
794	18534250	17	61.11154175	23.77838516	7.041666508	White	Non-survivors	Yes	No	No	No	No	No	No	No	No	0	No	No	No	No	No	Yes	20	24	12		92	0.5	106	133	3.099999905	29.20000076	8.899999619	24.89999962	30.60000038	81	349	3.589999914	6.699999809	1	152.2916718	1	152.2916718	1	152.2916718	Q4
795	18556017	14.69999981	52.53915787	27.95684624	2.75	White	Survivors	Yes	No	No	No	No	No	No	No	No	0	No	Yes	Yes	Yes	No	No	15	20	22	8.100000381	107	0.899999976	236	138	3.900000095	35.5	11.30000019	29.39999962	31.79999924	92	166	3.849999905	9.800000191	0	180	0	360	0	1080	Q3
796	18558304	14.30000019	67.88362122	40.23493195	1.916666627	Non-white	Survivors	Yes	No	No	No	No	No	No	No	No	0	No	Yes	No	No	No	No	14	24	15	8.399999619	99	0.5	119	137	4.300000191	26.10000038	8.5	27.79999924	32.59999847	85	262	3.059999943	5.599999905	0	180	0	360	0	1080	Q2
797	18568914	12.69999981	47.70661926	25.84858131	11.58333302	White	Non-survivors	Yes	No	No	No	No	No	No	No	No	0	No	No	No	No	No	Yes	12	27	14	12.19999981	104	0.699999988	99	143	4.099999905	39.29999924	12.39999962	25.89999962	31.60000038	82	328	4.789999962	10.5	0	180	0	360	0	1080	Q1
798	18583079	16.79999924	82.20030975	30.68028259	9.916666985	White	Non-survivors	Yes	No	No	No	No	No	No	No	No	0	No	No	No	No	No	No	14	26	21	7.599999905	101	1	97	137	3.5	25.39999962	8.300000191	32.5	32.90000153	99	117	2.569999933	3.5	0	180	1	205.1666718	1	205.1666718	Q4
799	18601151	14.10000038	51.26902771	38.78568649	4.458333492	White	Survivors	Yes	No	No	No	No	No	No	No	No	0	No	No	No	No	No	No										29.10000038	9.800000191	31.60000038	33.70000076	94	194	3.099999905	8.300000191	0	180	0	360	0	1080	Q2
800	18608724	12.69999981	64.61123657	31.32463646	2.875	White	Survivors	Yes	No	No	No	No	No	No	No	No	0	No	No	No	No	No	No	15	29	10	9.100000381	99	0.699999988	87	138	4.5	35.09999847	11.69999981	31.20000076	33.29999924	94	477	3.75	6.5	0	180	0	360	0	1080	Q1
801	18609557	15.30000019	55.88394165	28.65449715	4.833333492	White	Survivors	Yes	No	No	No	No	No	No	No	No	0	No	No	No	No	No	No	12	29	14	9.600000381	103	1.100000024	129	140	4.199999809	31	10.30000019	31.89999962	33.29999924	96	425	3.24000001	5.199999809	0	180	0	360	0	1080	Q3
802	18611763	12.69999981	74.00196075	33.64805984	2.875	White	Survivors	Yes	No	No	Yes	No	No	No	Yes	No	0	No	No	No	No	No	No	10	29	16	8.399999619	110	0.899999976	87	145	4.199999809	30.70000076	10.69999981	33.29999924	34.90000153	95	205	3.220000029	10.19999981	0	180	0	360	0	1080	Q1
803	18618463	14.30000019	84.15140533	28.13057327	2.291666746	White	Survivors	Yes	No	No	No	No	No	No	No	No	0	No	No	No	No	No	No	11	23	12	9.399999619	111	0.899999976	113	145	3.900000095	35	11.60000038	28.10000038	33.09999847	85	220	4.130000114	6.699999809	0	180	0	360	0	1080	Q2
804	18621683	17	65.75232697	25.56515121	2.958333254	White	Survivors	Yes	No	No	No	No	No	No	No	No	0	No	No	No	No	No	Yes	9	23	8	8	105	0.699999988	153	137	4.099999905	29.10000038	9	28.79999924	30.89999962	93	204	3.119999886	26.10000038	0	180	0	360	0	1080	Q4
805	18625115	15.5	58.57471085	42.93372726	4	Non-white	Survivors	Yes	No	No	No	No	No	No	No	No	0	No	No	No	No	No	No	11	20	13	8.399999619	116	0.800000012	114	147	3.400000095	29.79999924	9.5	30.60000038	31.89999962	96	281	3.099999905	2.200000048	0	180	0	360	0	1080	Q3
806	18625719	16.79999924	64.25868988	33.37415314	1.916666627	Non-white	Survivors	Yes	No	No	No	No	No	No	No	No	0	No	No	No	No	No	No	10	25	8	8.100000381	104	0.5	86	136	3.299999952	29.29999924	10	28.20000076	34	83	248	3.539999962	7	0	180	0	360	0	1080	Q4
807	18632932	13	59.90485764	25.51896858	1.083333373	White	Survivors	Yes	No	No	No	No	No	No	No	No	0	No	Yes	No	No	No	No										37.09999847	11.89999962	28.20000076	32.09999847	88	168	4.21999979	10.69999981	0	180	0	360	0	1080	Q1
808	18660783	14.69999981	53.69012833	28.15637779	13.5	White	Non-survivors	Yes	No	No	No	No	No	No	No	No	0	No	No	No	No	No	Yes	15	26	12	8.899999619	97	0.699999988	166	134	3.700000048	31.60000038	10.69999981	27.20000076	33.70000076	81	256	3.930000067	14.5	0	180	1	311.9583435	1	311.9583435	Q3
809	18673003	13.30000019	63.51187134	42.75812912	2.041666746	Non-white	Non-survivors	Yes	No	No	No	No	No	No	No	No	0	No	Yes	No	No	No	No	14	27	12	8.800000191	104	0.600000024	134	141	4.400000095	39.59999847	13.5	28.29999924	34.20000076	83	234	4.78000021	5.400000095	0	180	0	360	1	782.333313	Q1
810	18682620	16.29999924	83.69556427	47.42715836	8.791666985	White	Survivors	Yes	No	No	Yes	Yes	No	No	No	No	0	No	No	Yes	Yes	No	No	14	29	41	9.100000381	105	1.799999952	169	148	3.400000095	34.79999924	10.89999962	26.70000076	31.29999924	85	171	4.090000153	12.69999981	0	180	0	360	0	1080	Q3
811	18701098	14.60000038	91.56694794	27.68726349	2.583333254	Non-white	Survivors	Yes	No	No	No	No	No	No	No	No	0	No	No	Yes	Yes	No	No	20	24	46	8.600000381	95	1.600000024	105	139	3.599999905	27.5	9.5	25.70000076	34.5	74	352	3.700000048	20.5	0	180	0	360	0	1080	Q3
812	18702188	13.10000038	71.4690094	21.30549622	1.25	White	Survivors	No	No	No	No	No	No	No	No	No	0	No	No	No	No	No	No										43	14.19999981	35	33.5	106	448	3.960000038	5.400000095	0	180	0	360	0	1080	Q1
813	18719562	19.10000038	47.03726196	31.55457878	5.125	White	Non-survivors	Yes	No	No	No	No	No	No	No	No	0	No	No	No	No	No	Yes	13	26	8	9.100000381	92	0.800000012	98	127	3.799999952	28.79999924	9.300000191	29.70000076	32.29999924	92	173	3.119999886	8.600000381	0	180	0	360	0	1080	Q4
814	18722792	14.30000019	60.86340332	26.86510849	1.125	White	Survivors	Yes	No	No	No	No	No	No	No	No	0	No	No	No	No	No	No	15	28	11	9.199999809	100	0.600000024	97	139	3.900000095	37.90000153	12.39999962	32	32.70000076	98	231	3.869999886	5	0	180	0	360	0	1080	Q2
815	18732742	24.70000076	62.95437622	28.36062622	2.125	Non-white	Survivors	Yes	No	No	No	No	No	No	No	No	0	No	No	No	No	Yes	Yes	20	18	72	10.39999962	101	1.700000048	130	134	4.800000191	21.20000076	6.599999905	29.70000076	31.20000076	95	41	2.24000001	5.300000191	0	180	0	360	0	1080	Q4
816	18744328	13.60000038	52.31285095	21.63327217	2.375	White	Survivors	Yes	No	No	No	No	No	No	No	No	0	No	No	No	No	No	No	12	26	17	8.699999809	106	0.699999988	95	140	4.099999905	32.29999924	10.89999962	32.09999847	33.70000076	95	143	3.390000105	8.399999619	0	180	0	360	0	1080	Q2
817	18762996	15.60000038	75.98793793	20.42461205	7.875	White	Non-survivors	Yes	No	No	No	No	No	No	Yes	No	0	No	No	No	No	No	Yes	15	26	9	8.899999619	100	0.600000024	142	141	4.400000095	28	8.600000381	27.10000038	30.70000076	88	506	3.170000076	11.5	1	128.1666718	1	128.1666718	1	128.1666718	Q3
818	18770404	13.19999981	64.95719147	25.97231293	5.166666508	White	Survivors	No	No	No	No	No	No	No	No	No	0	No	No	No	No	No	No	11	24	10		106	0.600000024	131	137	4	28.10000038	9.199999809	26.39999962	32.59999847	81	235	3.480000019	11.30000019	0	180	0	360	0	1080	Q1
819	18772912	17	65.88336945	23.190485	2.791666746	White	Non-survivors	Yes	No	No	No	No	No	No	No	No	0	No	No	No	No	No	Yes	15	18	20	7.800000191	103	0.899999976	91	132	4.099999905	29.39999962	8.899999619	25.79999924	30.29999924	85	393	3.450000048	10.80000019	0	180	1	258.1666565	1	258.1666565	Q4
820	18791324	12	44.95779419	21.58262444	4.583333492	White	Survivors	Yes	No	No	No	No	No	No	No	No	0	No	No	No	No	No	Yes	16	24	4	9.399999619	99	0.5	79	139	4.199999809	34.5	12.19999981	31.89999962	35.40000153	90	325	3.829999924	6.300000191	0	180	0	360	0	1080	Q1
821	18810091	12.10000038	62.22639084	21.69286919	1.833333373	White	Survivors	Yes	No	No	No	No	No	No	No	No	0	No	No	No	No	No	No	15	27	7	8.699999809	99	0.699999988	131	137	3.599999905	41.79999924	13.39999962	27.60000038	32.09999847	86	333	4.860000134	5.099999905	0	180	0	360	0	1080	Q1
822	18821140	13.69999981	64.80532074	20.69871712	2.708333254	White	Non-survivors	Yes	No	No	No	No	No	No	No	No	0	No	No	No	No	No	No	12	28	11		103	0.800000012	125	139	3.599999905	32	10.19999981	26.79999924	31.89999962	84	262	3.799999952	4.300000191	0	180	0	360	1	1053.166626	Q2
823	18822797	23.39999962	36.71791458	29.95376205	1.583333373	Non-white	Survivors	Yes	No	No	No	No	No	No	No	No	0	No	No	No	No	No	No										33.70000076	10	22.79999924	29.70000076	74	241	4.659999847	4.099999905	0	180	0	360	0	1080	Q4
824	18835690	17.10000038	56.01539612	28.9092865	8.833333015	Non-white	Non-survivors	Yes	No	No	No	No	No	No	Yes	No	0	No	No	No	No	No	Yes	13	24	6		96	0.5	98	129	4.099999905	26.79999924	8.399999619	30.29999924	31.29999924	97	296	2.769999981	2.599999905	0	180	0	360	1	563.166687	Q4
825	18838152	13.10000038	58.58597565	22.99098206	7.625	White	Survivors	Yes	No	No	No	No	No	No	No	No	0	Yes	Yes	No	No	No	Yes	16	23	11	8.600000381	105	0.600000024	208	140	3.900000095	34	11.10000038	29.70000076	32.70000076	91	354	3.75	12.60000038	0	180	0	360	0	1080	Q1
826	18843156	12.89999962	75.11585236	33.41870499	27.29166603	White	Survivors	Yes	No	No	No	No	No	No	No	No	0	No	No	No	No	No	No	15	24	28	8.100000381	104	0.899999976	127	139	3.900000095	40.29999924	13.10000038	31	32.5	95	170	4.230000019	15.60000038	0	180	0	360	0	1080	Q1
827	18854311	18.20000076	61.15689087	35.81835556	1.208333373	Non-white	Survivors	Yes	No	No	No	No	No	No	No	No	0	No	Yes	No	No	No	Yes	10	31	7	9.100000381	108	0.600000024	92	145	4	34.20000076	11.5	29.29999924	33.59999847	87	163	3.930000067	2.900000095	0	180	0	360	0	1080	Q4
828	18889286	15.19999981	36.0490036	22.15127563	10.04166698	Non-white	Survivors	Yes	No	No	No	No	No	No	No	Yes	0	No	No	No	No	No	No	14	24	11	8.300000191	103	0.800000012	80	141	3.799999952	28.10000038	8.899999619	27.89999962	31.70000076	88	292	3.190000057	3.900000095	0	180	0	360	0	1080	Q3
829	18923181	13.39999962	60.38850784	34.33014679	9.875	White	Survivors	Yes	Yes	No	No	No	No	No	No	No	0	No	No	No	No	No	Yes	13	28	19	12.80000019	102	1.200000048	97	143	3.599999905	37.40000153	11.89999962	30.89999962	31.79999924	97	302	3.849999905	12.30000019	0	180	0	360	0	1080	Q1
830	18939552	13.30000019	69.87615204	27.71596718	2.541666746	White	Non-survivors	Yes	No	No	No	No	No	No	No	No	0	No	No	No	No	No	Yes	15	21	9	7.5	108	0.600000024	88	140	3.5	35.09999847	11.89999962	30.60000038	33.90000153	90	191	3.890000105	8.100000381	0	180	0	360	1	448.0416565	Q1
831	18945171	17.70000076	67.64575195	26.24366188	23.625	White	Survivors	Yes	No	No	Yes	No	No	No	Yes	No	0	No	No	No	No	No	No	14	25	68	8.899999619	116	1.399999976	131	152	3	24.39999962	7.400000095	33.5	30.39999962	106	57	2.24000001	22	0	180	0	360	0	1080	Q4
832	18962825	12.19999981	70.55497742	25.29428673	1.833333373	White	Survivors	Yes	No	No	No	No	No	No	No	No	0	No	No	No	No	No	No	17	24	17	8.399999619	103	0.600000024	97	140	3.799999952	30.89999962	10.30000019	32.29999924	33.29999924	97	212	3.190000057	6.400000095	0	180	0	360	0	1080	Q1
833	18966600	13.69999981	67.46611786	18.74936104	5.583333492	White	Non-survivors	Yes	No	No	No	Yes	No	No	No	No	0	Yes	Yes	No	No	Yes	Yes	16	25	14	9.399999619	94	0.899999976	273	131	4.099999905	34.90000153	12.30000019	35	35.20000076	101	49	3.460000038	5.900000095	0	180	1	258.7916565	1	258.7916565	Q2
834	18969510	13.30000019	73.99085999	25.42360115	9.708333015	Non-white	Non-survivors	Yes	No	No	No	No	No	No	No	No	0	Yes	No	No	No	No	Yes	12	26	14	7.599999905	99	1.5	115	133	3.5	30	9.5	31.10000038	31.70000076	98	469	3.059999943	7.599999905	0	180	0	360	0	1080	Q1
835	19023440	14.19999981	77.82652283	25.6879673	5.916666508	White	Non-survivors	Yes	No	No	No	No	No	No	No	No	0	No	No	No	Yes	No	No	13	22	29	8	114	1.600000024	152	144	4.5	30.29999924	9.699999809	29.20000076	32	91	261	3.319999933	13.10000038	0	180	1	281.125	1	281.125	Q2
836	19027500	13.69999981	67.32873535	29.14771652	1.958333373	Non-white	Survivors	Yes	No	No	No	No	No	No	Yes	No	0	No	No	No	No	No	No	11	20	42	9	103	1.299999952	127	134	4.400000095	31.79999924	10.5	30.20000076	33	91	230	3.480000019	12.69999981	0	180	0	360	0	1080	Q2
837	19032581	12.5	72.06520844	23.66853142	2.791666746	White	Survivors	Yes	No	No	No	No	No	No	Yes	No	0	No	No	No	No	No	Yes	10	25	14	8.399999619	104	0.600000024	87	135	3.799999952	27.89999962	9.699999809	32.29999924	34.90000153	93	168	3.00999999	0.800000012	0	180	0	360	0	1080	Q1
838	19047156	13.60000038	69.90111542	31.58417702	27.125	White	Survivors	Yes	No	No	No	No	No	No	No	No	0	No	No	No	No	No	No	19	20	11	8.5	104	0.899999976	104	139	3.599999905	37.20000076	11.5	27.70000076	30.89999962	90	328	4.150000095	17.5	0	180	0	360	0	1080	Q2
839	19053007	14.60000038	74.39657593	23.91433144	27.91666603	White	Survivors	Yes	No	No	No	No	No	No	No	No	0	No	No	No	No	No	Yes	12	22	15	7.099999905	102	0.400000006	113	136	3.700000048	23.20000076	8.100000381	30.5	34.90000153	87	95	2.660000086	2.299999952	0	180	0	360	0	1080	Q3
840	19054899	15	70.86118317	20.67425919	1	White	Survivors	Yes	No	No	No	No	No	No	No	No	0	No	No	No	No	No	No	11	25	11	8.199999809	108	0.800000012	91	140	4	28.20000076	9.5	30.70000076	33.90000153	91	292	3.109999895	7.599999905	0	180	0	360	0	1080	Q3
841	19099934	17.10000038	59.17177963	24.87742043	1.625	Non-white	Survivors	Yes	No	No	No	No	No	No	No	No	0	No	No	No	No	No	Yes	9	27	11	8.5	105	0.400000006	86	137	3.900000095	27	9.100000381	28.79999924	33.59999847	86	226	3.160000086	0.800000012	0	180	0	360	0	1080	Q4
842	19106799	23.20000076	54.20869446	29.09081841	4.583333492	Non-white	Survivors	Yes	No	No	No	No	No	No	No	No	0	No	No	No	No	No	No	16	24	10	9.699999809	103	0.699999988	77	139	4.099999905	31.10000038	9	22.79999924	29.5	76	289	4.110000134	11.30000019	0	180	0	360	0	1080	Q4
843	19115745	12.69999981	61.42971039	24.09147644	3.875	White	Survivors	Yes	No	No	No	No	No	No	No	No	0	Yes	No	No	No	No	No	16	23	7	7.5	103	0.699999988	228	139	3.099999905	25.10000038	8.100000381	34.5	32	106	89	2.329999924	4.900000095	0	180	0	360	0	1080	Q1
844	19118734	13.39999962	56.90246201	24.10669518	3.125	White	Non-survivors	Yes	No	No	No	No	No	No	No	No	0	Yes	No	No	No	No	Yes	11	28	9	7.900000095	105	0.5	107	141	3.299999952	31	10.5	29.29999924	34	86	334	3.599999905	3.799999952	0	180	1	338.4166565	1	338.4166565	Q1
845	19119002	12.5	57.9834671	32.46538925	3.958333254	Non-white	Survivors	Yes	No	No	No	No	No	No	No	No	0	No	No	No	No	No	No	14	25	17	8.899999619	107	0.699999988	121	141	4.5	33.70000076	11.19999981	27.10000038	33.40000153	81	189	4.150000095	1.799999952	0	180	0	360	0	1080	Q1
846	19131893	14.69999981	43.36867905	30.98981476	8.875	White	Survivors	Yes	No	No	No	No	No	No	No	No	0	No	No	No	No	No	No	15	18	6	7.5	108	0.800000012	88	137	3.5	28	9.600000381	31.79999924	34.20000076	93	130	3.00999999	9.800000191	0	180	0	360	0	1080	Q3
847	19139160	18	55.39955902	40.11091614	47.83333206	White	Non-survivors	Yes	No	No	No	No	No	No	No	No	0	No	No	No	No	No	Yes	12	25	33	7	94	0.699999988	363	131	4	28.5	9	28.79999924	31.60000038	91	97	3.119999886	21.39999962	0	180	1	184.0833282	1	184.0833282	Q4
848	19144092	15	42.71422958	32.42946243	6.833333492	White	Non-survivors	Yes	No	No	No	No	No	No	Yes	No	0	No	No	No	No	No	Yes	15	24	17	9.600000381	98	0.800000012	94	133	4.400000095	26.79999924	8.899999619	26.5	33.09999847	80	136	3.349999905	20.39999962	0	180	0	360	0	1080	Q3
849	19166059	15.80000019	57.69672775	25.22772408	2.791666746	White	Non-survivors	Yes	No	No	No	No	No	No	No	No	0	No	No	No	No	No	Yes	17	26	6		98	0.600000024	94	137	3.900000095	28.10000038	9.199999809	27.70000076	32.70000076	85	299	3.319999933	3.900000095	0	180	1	272.2916565	1	272.2916565	Q3
850	19185280	16.70000076	65.98492432	23.02536011	4	White	Non-survivors	Yes	No	No	No	No	No	No	No	No	0	No	No	No	No	No	Yes	12	29	16	10.39999962	97	0.600000024	118	135	3.400000095	29.60000038	9.800000191	29	33	88	248	3.369999886	2.400000095	0	180	1	209.2916718	1	209.2916718	Q4
851	19201934	16.79999924	50.07093811	32.16920853	2.625	Non-white	Survivors	Yes	No	No	No	No	No	No	No	No	0	No	No	No	No	No	No	13	27	9	8.899999619	104	0.600000024	97	140	3.900000095	26.10000038	9.100000381	29.5	34.79999924	85	265	3.079999924	6.599999905	0	180	0	360	0	1080	Q4
852	19207264	17.70000076	67.84547424	47.42715836	5.916666508	White	Survivors	Yes	No	No	No	No	No	No	Yes	No	0	No	No	No	Yes	No	No	17	26	12	8.5	103	0.800000012	116	143	3.299999952	25.79999924	8.800000191	29.5	34.20000076	86	131	3	9.600000381	0	180	0	360	0	1080	Q4
853	19231802	14.80000019	54.15141296	32.50577927	8.208333015	White	Survivors	No	No	No	No	No	No	No	No	No	0	No	No	No	No	No	No	14	24	7	6	108	1.899999976	140	143	3.200000048	28.70000076	9.699999809	28.89999962	34	85	302	3.380000114	10.69999981	0	180	0	360	0	1080	Q3
854	19234864	14.69999981	52.10775375	22.99017525	3.583333254	White	Non-survivors	Yes	No	No	No	No	No	No	No	No	0	No	No	No	No	No	Yes	18	26	8	7.900000095	99	0.400000006	63	139	3.5	24.5	7.800000191	27.39999962	31.79999924	86	506	2.849999905	19.79999924	1	112.9583435	1	112.9583435	1	112.9583435	Q3
855	19237043	15.10000038	69.70182037	40.42718506	3.291666746	White	Non-survivors	No	No	No	No	Yes	No	No	Yes	No	0	No	Yes	No	Yes	No	No	14	25	31	8.899999619	104	1.899999976	145	139	4	32.79999924	10.10000038	27.89999962	30.79999924	91	240	3.630000114	8.5	0	180	0	360	1	608.708313	Q3
856	19246170	20.29999924	66.10855865	18.84115028	2.5	White	Non-survivors	Yes	No	No	No	No	No	No	No	No	0	No	No	No	No	No	Yes	15	19	12	7.099999905	113	0.600000024	81	143	4.199999809	23.89999962	7.300000191	30.89999962	30.5	101	114	2.359999895	14.39999962	1	161.9166718	1	161.9166718	1	161.9166718	Q4
857	19251986	20.39999962	55.98286438	22.14294624	13.125	White	Non-survivors	Yes	No	No	No	No	No	No	No	No	0	No	No	No	No	Yes	Yes	22	16	29	9.300000191	93	1.200000048	70	131	5.599999905	38.70000076	13.19999981	30.20000076	34.09999847	89	278	4.369999886	19.70000076	0	180	0	360	0	1080	Q4
858	19266801	13.89999962	60.78515625	29.52392769	3.916666746	Non-white	Non-survivors	Yes	No	No	No	No	No	No	No	No	0	No	No	No	No	No	Yes	13	29	11	10.19999981	104	0.699999988	111	141	4.699999809	37.79999924	12.10000038	26.89999962	31.89999962	84	228	4.480000019	7	0	180	0	360	1	642.25	Q2
859	19269004	15.10000038	63.21221924	47.42715836	10.875	White	Non-survivors	Yes	No	No	No	No	No	No	Yes	No	0	No	Yes	No	No	No	Yes	6	39	28	7.900000095	86	2.700000048	115	127	3.5	28.70000076	10	32.29999924	34.79999924	93	256	3.089999914	14	1	121.25	1	121.25	1	121.25	Q3
860	19270930	12.89999962	70.82524109	20.72575569	4.208333492	White	Survivors	Yes	No	No	No	No	No	No	No	No	0	No	No	No	No	No	No	13	29	19	9.600000381	107	0.600000024	83	145	3.700000048	38.40000153	12	31	31.29999924	99	227	3.869999886	8.199999809	0	180	0	360	0	1080	Q1
861	19271565	13	70.58370972	24.58540154	3.5	White	Survivors	Yes	No	No	No	No	No	No	No	No	0	No	No	No	No	No	No										25.20000076	8.5	31.39999962	33.70000076	93	154	2.710000038	5	0	180	0	360	0	1080	Q1
862	19274278	18.60000038	68.00539398	25.92460632	3.666666746	White	Non-survivors	Yes	No	No	No	No	No	No	No	No	0	No	No	No	No	No	Yes	17	19	14	7.5	105	0.800000012	106	141	3.700000048	26.10000038	8	24.70000076	30.70000076	81	141	3.24000001	8.699999809	0	180	1	345.125	1	345.125	Q4
863	19276413	14.69999981	86.58234406	19.46180534	1.041666627	White	Non-survivors	Yes	No	No	No	No	No	No	No	No	0	No	No	No	No	No	No	12	26	16	8.600000381	96	0.800000012	89	129	4.599999905	37.09999847	12.30000019	30.89999962	33.09999847	93	341	3.99000001	8.600000381	0	180	0	360	0	1080	Q3
864	19279254	15	49.82397079	27.23574257	1.708333373	White	Survivors	Yes	No	No	No	No	No	No	No	No	0	No	No	No	No	No	Yes	13	24	13	9.100000381	106	0.899999976	102	139	4	31.60000038	11	30.60000038	34.70000076	88	358	3.579999924	4.199999809	0	180	0	360	0	1080	Q3
865	19284340	15.80000019	78.34784698	30.46686172	3.041666746	Non-white	Survivors	Yes	No	No	No	No	No	No	No	No	0	No	Yes	No	No	No	No	10	25	10	8.5	111	0.699999988	121	142	4.400000095	26.29999924	8.899999619	31.60000038	33.70000076	94	229	2.809999943	4.5	0	180	0	360	0	1080	Q3
866	19294197	16.20000076	84.84085846	28.16715431	1.625	White	Survivors	Yes	No	No	No	No	No	No	No	No	0	No	No	No	No	No	No	11	32	25	10.30000019	99	2.099999905	99	142	3.700000048	40	13	31	32.5	96	148	4.190000057	6.900000095	0	180	0	360	0	1080	Q3
867	19320821	18.10000038	73.80226898	24.08246994	11.08333302	Non-white	Non-survivors	Yes	No	No	No	No	No	Yes	No	No	0	No	No	Yes	No	No	Yes	14	26	14	9.699999809	104	1	85	140	3.799999952	34.09999847	11.39999962	27.70000076	33.40000153	83	221	4.110000134	10	1	151.2916718	1	151.2916718	1	151.2916718	Q4
868	19321088	14.5	64.19328308	33.08226776	2.833333254	White	Survivors	Yes	No	No	No	No	No	No	No	No	0	No	No	No	No	No	No	12	27	13	8.899999619	103	0.600000024	109	138	4.300000191	32	10.80000019	31.29999924	33.70000076	93	204	3.440000057	3.5	0	180	0	360	0	1080	Q2
869	19335797	14.19999981	45.13793945	21.74723816	1.291666627	White	Survivors	Yes	No	No	No	No	No	No	No	No	0	No	No	No	No	No	No	9	26	7	7.300000191	112	0.5	94	143	3.900000095	23.29999924	8.600000381	35	35.70000076	96	415	2.420000076	2.299999952	0	180	0	360	0	1080	Q2
870	19350464	14.30000019	70.67331696	22.06350708	4.708333492	Non-white	Survivors	Yes	No	No	No	No	No	No	No	No	0	No	No	No	No	No	Yes	13	29	7	9.399999619	98	0.5	103	136	3.5	38.20000076	12.39999962	27.20000076	32.5	84	174	4.559999943	5.800000191	0	180	0	360	0	1080	Q2
871	19365519	13.69999981	70.42424774	29.7194519	3.916666746	White	Survivors	Yes	No	No	No	No	No	No	No	No	0	No	No	No	No	No	Yes	13	24	13	9.199999809	100	0.800000012		134	3.400000095	28.70000076	9.5	29.79999924	33.09999847	90	193	3.190000057	5.699999809	0	180	0	360	0	1080	Q2
872	19375263	14	71.15229797	31.97303009	10.16666698	Non-white	Non-survivors	Yes	No	No	No	No	No	No	No	No	0	No	No	No	No	No	Yes	19	21	11	9.5	99	0.800000012	126	135	4.099999905	42	14	29.39999962	33.29999924	88	312	4.769999981	6.300000191	1	123.375	1	123.375	1	123.375	Q2
873	19383212	14.39999962	57.28176117	31.64232445	3.875	White	Survivors	Yes	No	No	No	No	No	No	No	No	0	No	No	No	No	No	No	11	32	8	8.899999619	100	0.600000024	105	140	3	21	6.599999905	29.10000038	34.09999847	85	71	2.24000001	0.800000012	0	180	0	360	0	1080	Q2
874	19401821	14.10000038	91.00749207	25.08019066	2.958333254	White	Survivors	Yes	No	No	No	No	No	No	No	No	0	No	Yes	No	No	No	No	12	30	11	8.800000191	104	0.600000024	123	146	3.700000048	40.09999847	13.39999962	32.5	33.40000153	97	95	4.119999886	6.099999905	0	180	0	360	0	1080	Q2
875	19402233	14.39999962	59.51148987	36.49320221	4.5	Non-white	Survivors	No	No	No	No	No	No	No	No	No	0	No	No	No	No	No	No										27.5	9.199999809	29.10000038	33.29999924	87	252	3.160000086	8.199999809	0	180	0	360	0	1080	Q2
876	19413800	13.19999981	54.05149078	22.9821434	1	White	Non-survivors	Yes	No	No	No	No	No	No	No	No	0	No	Yes	No	No	No	No	14	19	7	8.300000191	114	0.5	108	143	3.700000048	29.79999924	10.30000019	32.20000076	34.59999847	93	265	3.200000048	8.5	1	135.2083282	1	135.2083282	1	135.2083282	Q1
877	19420610	14.5	84.81819153	26.7775135	1.791666627	White	Non-survivors	Yes	No	No	Yes	Yes	No	No	Yes	No	0	No	No	No	No	No	No	17	27	30	10.39999962	101	1.100000024	176	141	4.099999905	43	14.19999981	31.29999924	34	92	242	4.949999809	12.60000038	1	66.16666412	1	66.16666412	1	66.16666412	Q2
878	19425623	13.89999962	91.05448151	29.63038254	2.791666746	White	Survivors	Yes	No	No	No	No	No	No	No	No	0	No	No	No	No	No	No	13	27	15	8.5	107	0.800000012	102	143	3.900000095	37.29999924	12.39999962	32.5	33.20000076	98	112	3.819999933	6.300000191	0	180	0	360	0	1080	Q2
879	19430381	13.10000038	79.54166412	21.99082565	1.875	White	Survivors	Yes	No	No	No	No	No	No	No	No	0	No	No	No	No	No	No	10	32	22	9.300000191	106	1	96	144	4	34.29999924	11.30000019	28.5	32.90000153	87	224	3.950000048	6.5	0	180	0	360	0	1080	Q1
880	19434854	15.60000038	65.33094025	27.04394341	15.70833302	White	Survivors	Yes	No	No	No	No	No	No	No	No	0	Yes	No	No	No	No	No	16	23	16	9.699999809	103	0.699999988	127	142	4.099999905	30.39999962	10.30000019	30.89999962	33.90000153	91	107	3.329999924	7.300000191	0	180	0	360	0	1080	Q3
881	19441625	14.10000038	58.66651535	34.3728714	9.833333015	White	Non-survivors	Yes	No	No	No	Yes	No	No	Yes	No	0	No	Yes	Yes	Yes	No	No	11	24	23		99	1.100000024	244	134	5.199999809	26.60000038	8.300000191	27.60000038	31.20000076	88	181	3.00999999	0.899999976	1	135.1666718	1	135.1666718	1	135.1666718	Q2
882	19462680	16.39999962	64.64058685	28.34291077	2.791666746	Non-white	Survivors	Yes	No	No	No	No	No	No	No	No	0	Yes	Yes	No	No	No	Yes	9	27	11		103	0.600000024	127		3.799999952	24	7.599999905	30.60000038	31.70000076	97	105	2.480000019	3.400000095	0	180	0	360	0	1080	Q3
883	19468907	15.69999981	31.85612679	24.08864594	3.875	Non-white	Survivors	Yes	No	No	No	No	No	No	No	No	0	No	No	No	No	No	Yes	12	27	7	8.600000381	101	0.699999988	149	137	3.400000095	25.89999962	8.600000381	28.5	33.40000153	86	198	3.029999971	2.299999952	0	180	0	360	0	1080	Q3
884	19486422	16.60000038	59.77479172	23.8076458	2.458333254	Non-white	Survivors	Yes	No	No	No	No	No	No	No	No	0	Yes	No	No	No	No	No	8	28	7	8.5	109	0.5	83	142	3.400000095	25.10000038	8.300000191	30.79999924	33.09999847	93	465	2.700000048	3.299999952	0	180	0	360	0	1080	Q4
885	19495450	10.80000019	59.77719116	23.08095551	3.708333254	White	Survivors	Yes	No	No	No	No	No	No	No	No	0	No	No	No	No	No	No	23	24	4	8.300000191	81	0.300000012	77	125	3.200000048	38.29999924	14.19999981	34.40000153	35.70000076	93	140	4.130000114	8.300000191	0	180	0	360	0	1080	Q1
886	19505546	16.20000076	60.58530426	17.25011635	1.083333373	Non-white	Non-survivors	Yes	No	No	No	No	No	No	No	No	0	No	No	No	No	No	Yes	13	21	8	7.5	108	0.5	67	138	3.799999952	23.29999924	7.099999905	24.79999924	30.60000038	81	264	2.880000114	4.699999809	0	180	0	360	1	917.25	Q3
887	19512910	20.89999962	74.18626404	30.79414177	3.583333254	White	Survivors	Yes	No	No	No	No	No	No	Yes	No	0	No	No	No	No	No	No	13	24	8	8.699999809	102	1	165	139	4.199999809	37.20000076	10.89999962	27	29.5	92	314	4.03000021	6.099999905	0	180	0	360	0	1080	Q4
888	19522293	14.69999981	48.45973587	25.69547844	2.916666746	Non-white	Survivors	Yes	No	No	No	No	No	No	No	No	0	No	No	No	No	No	No										29.10000038	9.5	28.5	32.59999847	87	166	3.329999924	13	0	180	0	360	0	1080	Q3
889	19527283	14.89999962	67.74835968	37.20006943	2.458333254	White	Survivors	No	No	No	No	No	No	No	Yes	No	0	No	No	No	No	No	Yes	16	24	13	8.699999809	105	0.899999976	206	140	4.599999905	33.20000076	11.10000038	31.79999924	33.5	95	233	3.49000001	8.300000191	0	180	0	360	0	1080	Q3
890	19531051	14.60000038	84.29514313	21.67834663	3.875	White	Survivors	Yes	No	No	No	No	No	No	No	No	0	No	No	No	No	No	Yes	15	24	12	9.5	104	0.800000012	89	139	3.799999952	38.09999847	11.80000019	26.70000076	31	86	341	4.420000076	5	0	180	0	360	0	1080	Q3
891	19531222	15	63.04105759	31.82522583	3.416666746	White	Survivors	Yes	No	No	No	No	No	No	No	No	0	No	No	No	No	No	No	14	22	11		102	0.600000024	109	135	3.099999905	33.09999847	10.69999981	30.10000038	32.29999924	93	250	3.539999962	12.39999962	0	180	0	360	0	1080	Q3
892	19533522	18.29999924	60.17089462	31.83896828	4.125	White	Non-survivors	Yes	No	No	No	No	No	No	No	No	0	No	No	No	No	No	Yes	15	16	4	7.900000095	117	0.400000006	112	144	3.700000048	27	9.600000381	29.79999924	35.40000153	84	211	3.210000038	3.5	0	180	0	360	0	1080	Q4
893	19564521	12.69999981	39.01833344	19.85284996	6.791666508	White	Survivors	Yes	No	No	No	No	No	No	No	No	0	No	No	No	No	No	Yes	9	26	5	6.800000191	113	0.600000024	86	145	3.299999952	33.5	11.5	31.89999962	34.40000153	93	162	3.609999895	2.099999905	0	180	0	360	0	1080	Q1
894	19567928	14.30000019	69.98046875	40.7670517	1.666666627	White	Survivors	Yes	No	No	No	No	No	No	No	No	0	No	Yes	No	No	No	No	11	24	17	8.399999619	106	0.800000012	93	137	4	25.29999924	8.899999619	30.5	35	87	121	2.900000095	1.399999976	0	180	0	360	0	1080	Q2
895	19572643	12.30000019	65.29563904	21.60022545	1.75	White	Survivors	Yes	No	No	No	No	No	No	No	No	0	No	No	No	No	No	No	13	24	13	8.699999809	99	0.5	83	131	4.800000191	26.89999962	9.5	29.10000038	35.29999924	83	211	3.25999999	22.39999962	0	180	0	360	0	1080	Q1
896	19580611	13.19999981	61.93516541	22.65789604	8.166666985	White	Non-survivors	Yes	No	No	No	No	No	No	No	No	0	No	No	No	No	No	Yes	20	18	12	9.699999809	106	0.600000024	126	140	4	41	14.19999981	31.39999962	35.29999924	89	302	4.610000134	10.19999981	1	63.45833206	1	63.45833206	1	63.45833206	Q1
897	19593111	15.89999962	91.26473999	22.5825119	6	White	Survivors	Yes	No	No	No	No	No	No	No	No	0	No	No	No	Yes	No	No	15	24	56	8.399999619	83	1.600000024	75	127	3.5	27.29999924	9	25.89999962	33	79	451	3.470000029	24.10000038	0	180	0	360	0	1080	Q3
898	19599576	12.10000038	57.7476387	24.37440491	2.625	White	Survivors	Yes	No	No	No	No	No	No	No	No	0	No	No	No	No	No	No	8	28	4	8.100000381	109	0.600000024	90	141	3.700000048	24.39999962	8.399999619	30.79999924	34.40000153	89	41	2.730000019	0.800000012	0	180	0	360	0	1080	Q1
899	19622090	13.39999962	75.95122528	30.83146286	7.166666508	White	Non-survivors	Yes	No	No	No	Yes	No	No	No	No	0	Yes	No	Yes	Yes	Yes	No	13	31	17	8.5	99	1.200000048	157	140	3.200000048	29.89999962	10.10000038	30.29999924	33.79999924	90	43	3.329999924	2.599999905	0	180	0	360	1	870.625	Q1
900	19624478	14.19999981	88.13186646	27.51167488	2.458333254	White	Survivors	Yes	No	No	No	No	No	No	No	Yes	0	No	No	No	No	No	No	14	26	15	8.300000191	97	1	120	137	4.199999809	36.79999924	11.39999962	29.10000038	31	94	209	3.920000076	15.19999981	0	180	0	360	0	1080	Q2
901	19624898	13.5	52.68568802	27.97907066	8.333333015	Non-white	Survivors	Yes	No	No	No	No	No	Yes	No	No	0	No	No	No	No	No	Yes	13	26	9	9.5	104	0.699999988	149	139	3.5	37	12.80000019	30	34.70000076	86	99	4.28000021	9.100000381	0	180	0	360	0	1080	Q2
902	19632565	19	59.2105751	27.60143852	3.708333254	White	Non-survivors	Yes	No	No	No	No	No	No	No	No	0	No	No	No	No	No	Yes	13	25	9	9.5	105	1	100	138	4.5	24.70000076	8.199999809	26.60000038	33.20000076	80	375	3.099999905	3.599999905	1	44.125	1	44.125	1	44.125	Q4
903	19634275	13.80000019	88.83232117	31.24806404	2.708333254	White	Survivors	Yes	No	No	No	No	No	No	No	No	0	No	No	No	Yes	No	No	15	20	59	9	107	1.299999952	100	142	4.900000095	32.5	10.39999962	29.10000038	32	91	324	3.569999933	8.5	0	180	0	360	0	1080	Q2
904	19642300	17.79999924	74.99813843	18.53828049	11.25	White	Survivors	Yes	No	No	No	No	No	No	No	No	0	No	No	No	No	No	No	12	29	15	9.399999619	94	0.600000024	95	135	4.099999905	33.09999847	10.10000038	32	30.5	105	276	3.160000086	3.5	0	180	0	360	0	1080	Q4
905	19664474	14.30000019	62.57501602	17.25011635	6.5	White	Non-survivors	Yes	No	No	No	No	No	No	No	No	0	No	No	No	No	No	Yes	14	20	14	7.300000191	108	0.400000006	159	138	4	29.70000076	9.5	27.89999962	32	87	164	3.410000086	6.099999905	1	92	1	92	1	92	Q2
906	19668080	14.60000038	70.85918427	33.24948883	2.875	Non-white	Survivors	Yes	No	No	No	No	No	No	No	No	0	No	No	No	No	No	No	19	23	9	10	105	0.699999988	120	143	3.700000048	33.09999847	9.899999619	29.70000076	29.89999962	99	318	3.329999924	6.599999905	0	180	0	360	0	1080	Q3
907	19676450	12.10000038	50.69161987	28.21687317	2.708333254	Non-white	Survivors	Yes	No	No	No	No	No	No	No	No	0	No	No	No	No	No	No	15	27	13		103	0.699999988	107	141	3.5	34.20000076	11.30000019	27.79999924	33	84	106	4.070000172	2.400000095	0	180	0	360	0	1080	Q1
908	19677825	16.5	59.17810822	36.0840683	12.54166698	White	Non-survivors	No	No	Yes	No	No	No	No	No	No	0	No	No	No	No	No	Yes	12	24	14	7.900000095	95	0.5	84	131	3.799999952	42.09999847	14.19999981	30	33.70000076	89	141	4.739999771	20.20000076	0	180	0	360	0	1080	Q4
909	19681149	16.20000076	93.22227478	22.10710144	5.083333492	White	Survivors	Yes	No	No	Yes	Yes	Yes	No	No	No	0	No	No	No	No	No	No	14	25	16	8.699999809	94	0.699999988	144	133	4.099999905	24.79999924	7.599999905	28.29999924	30.60000038	92	289	2.690000057	8.899999619	0	180	0	360	0	1080	Q3
910	19691837	18.10000038	43.49042511	24.19465065	1.041666627	White	Non-survivors	Yes	No	No	No	No	No	No	No	No	0	Yes	No	No	No	No	No	16	24	13	8.800000191	102	0.899999976	118	138	4.199999809	25.60000038	8.600000381	29.20000076	33.5	87	157	2.940000057	4.400000095	0	180	1	238.6666718	1	238.6666718	Q4
911	19698713	12.60000038	34.80114746	37.74706268	10.95833302	White	Survivors	Yes	No	No	No	No	No	No	No	No	0	No	No	No	No	No	Yes	14	32	11		101	0.800000012	96	142	5.199999809	37.40000153	12	29.29999924	32.09999847	91	305	4.099999905	7.199999809	0	180	0	360	0	1080	Q1
912	19700047	15.10000038	54.71374512	27.48732185	2.125	White	Non-survivors	Yes	No	No	No	No	No	No	Yes	No	0	No	Yes	No	No	No	No	14	27	12		107	0.800000012	121	144	4.300000191	30.10000038	9.699999809	27.29999924	32.40000153	84	357	3.559999943	6.099999905	0	180	0	360	0	1080	Q3
913	19701556	13.39999962	48.00365067	25.06100845	5.416666508	Non-white	Survivors	No	No	No	No	No	No	No	No	No	0	No	No	No	No	No	No										38.09999847	12	30.70000076	31.60000038	97	234	3.910000086	12.89999962	0	180	0	360	0	1080	Q1
914	19708049	14.60000038	80.09603119	28.65243721	6.5	Non-white	Survivors	Yes	No	No	No	No	No	Yes	No	No	0	No	No	Yes	Yes	No	No	13	24	15	8.399999619	98	1.600000024	146	135	4	21	6.800000191	30.39999962	32.40000153	94	245	2.24000001	1.299999952	0	180	0	360	0	1080	Q3
915	19711017	13.80000019	97.65836334	23.72900009	7.875	White	Survivors	Yes	No	No	No	Yes	No	No	No	No	0	No	No	Yes	Yes	No	No	12	28	47	9.399999619	99	1.5	126	139	4.5	34.20000076	11.10000038	32.09999847	32.5	99	231	3.460000038	8	0	180	0	360	0	1080	Q2
916	19737081	20	51.04590607	23.79660034	4.5	Non-white	Non-survivors	Yes	No	No	No	No	No	No	No	No	0	No	No	No	No	No	Yes	11	24	14	14	105	1	114	136	3.799999952	24	8.600000381	31	35.70000076	86	41	2.779999971	4.800000191	1	37	1	37	1	37	Q4
917	19741124	19	55.25838089	27.93036842	3.833333254	White	Non-survivors	Yes	No	No	No	No	No	No	No	No	0	No	No	No	No	No	Yes	12	23	14		108	0.600000024	62	139	3.700000048	21	6.599999905	34.59999847	31.60000038	106	47	2.24000001	0.800000012	1	66.16666412	1	66.16666412	1	66.16666412	Q4
918	19744789	14.10000038	61.22031784	40.87865067	3.208333254	White	Survivors	No	No	No	No	No	No	No	Yes	No	0	No	No	No	No	No	No	14	26	14		108	0.800000012	180	144	4.199999809	34.70000076	11.5	27.89999962	33.20000076	84	247	4.130000114	13.10000038	0	180	0	360	0	1080	Q2
919	19772404	14.5	82.3391037	36.13695908	7.916666508	White	Non-survivors	Yes	No	No	No	No	No	No	Yes	No	0	No	No	No	No	No	Yes	18	20	25	8.100000381	99	1.100000024	104	132	4.599999905	36.40000153	11.89999962	30.70000076	32.59999847	94	177	3.859999895	10.80000019	0	180	0	360	0	1080	Q2
920	19774071	19	48.54901123	31.28504181	7.625	White	Survivors	Yes	No	No	No	No	No	No	No	No	0	No	No	No	No	No	No	14	24	8	9.300000191	105	0.600000024	120	139	3.799999952	31.89999962	9.899999619	24.39999962	31	79	362	4.050000191	10.80000019	0	180	0	360	0	1080	Q4
921	19783125	14.5	89.95096588	21.79330063	1.25	White	Non-survivors	No	No	No	No	Yes	No	No	No	No	0	No	No	No	Yes	No	No										39	12.5	29.20000076	32.09999847	91	135	4.300000191	5.400000095	0	180	0	360	1	443.6666565	Q2
922	19800242	12.10000038	47.01377869	25.18116379	4.708333492	White	Survivors	No	No	No	No	No	No	No	No	No	0	No	No	No	No	No	No	15	20	11	8.600000381	109	0.800000012	126	144	4.199999809	25.79999924	8.699999809	28.89999962	33.70000076	86	144	3.00999999	10.30000019	0	180	0	360	0	1080	Q1
923	19815126	13.5	42.57762909	19.32014084	2.083333254	Non-white	Survivors	Yes	No	No	No	No	No	No	No	No	0	No	No	No	No	No	No	10	24	5	7.699999809	109	0.300000012	101	139	3.5	33.90000153	11.69999981	31.20000076	34.40000153	91	169	3.74000001	13.89999962	0	180	0	360	0	1080	Q2
924	19821602	23.89999962	60.21360779	25.36997986	12.04166698	White	Non-survivors	Yes	Yes	No	No	No	No	No	No	No	0	Yes	No	No	No	Yes	Yes	9	28	10	11.5	101	0.400000006	121	138	2.700000048	26.10000038	8.600000381	31	33	94	101	2.769999981	7.099999905	1	122.2916565	1	122.2916565	1	122.2916565	Q4
925	19853114	18.5	75.67449188	18.0313015	11.04166698	Non-white	Non-survivors	Yes	Yes	No	No	No	No	No	No	No	0	No	No	No	No	No	Yes	14	22	13	8.100000381	100	0.400000006		136	4.400000095	26.5	8.399999619	28.20000076	31.70000076	89	280	2.980000019	8.5	1	64.5	1	64.5	1	64.5	Q4
926	19856485	21.39999962	68.31002045	35.42804718	6.958333492	White	Non-survivors	Yes	Yes	No	No	Yes	No	No	No	No	0	No	No	No	No	No	Yes	11	24	17	8.699999809	104	0.699999988	97	134	5.099999905	26.70000076	9.100000381	32.90000153	34	97	79	2.769999981	1.899999976	0	180	1	206.3333282	1	206.3333282	Q4
927	19864570	11.89999962	51.9235878	23.8594532	5.291666508	White	Survivors	No	No	No	No	No	No	No	Yes	No	0	No	No	No	No	No	No	9	25	11	8.100000381	108	0.699999988	118	138	3.700000048	27.89999962	9.699999809	34.20000076	34.70000076	99	208	2.829999924	8.899999619	0	180	0	360	0	1080	Q1
928	19866669	13.39999962	54.17796326	27.45719528	5.625	Non-white	Survivors	Yes	No	No	No	No	No	No	No	No	0	No	No	No	No	No	No	11	25	17	7.400000095	106	0.899999976	113	142	4	21	6.599999905	32.79999924	34.09999847	96	83	2.24000001	7.300000191	0	180	0	360	0	1080	Q1
929	19881444	15.80000019	63.4235611	24.8565979	2	White	Non-survivors	Yes	No	No	No	No	No	No	Yes	No	0	No	No	No	No	No	Yes	19	22	7	8.899999619	95	0.699999988	80	136	3.599999905	29.89999962	9.800000191	30.20000076	32.79999924	92	282	3.25	6.300000191	1	86.33333588	1	86.33333588	1	86.33333588	Q3
930	19894745	14.80000019	76.98297882	24.85874939	8.333333015	Non-white	Non-survivors	Yes	No	No	No	No	Yes	No	No	No	0	Yes	Yes	No	No	Yes	Yes	12	22	36	8.399999619	118	1.100000024	139	146	5.699999809	31.5	10.10000038	30.10000038	32.20000076	94	52	3.359999895	14	0	180	0	360	0	1080	Q3
931	19895026	13.5	57.60151672	24.27659225	1.958333373	Non-white	Non-survivors	Yes	No	No	No	No	No	No	No	No	0	No	No	No	No	No	Yes	16	24	10	9.199999809	106	0.699999988	118	143	3.400000095	36.79999924	12.69999981	33.29999924	34.5	97	357	3.809999943	8.600000381	1	119.3333435	1	119.3333435	1	119.3333435	Q2
932	19909206	12.60000038	51.0692749	29.93720245	5.541666508	White	Survivors	No	No	No	No	No	No	No	No	No	0	No	No	No	No	No	No	11	26	12	7.800000191	112	0.699999988	122	145	3.700000048	25.20000076	8.399999619	28.5	33.20000076	86	236	2.930000067	6	0	180	0	360	0	1080	Q1
933	19921130	14.19999981	83.37162018	20.17566109	1.791666627	White	Survivors	Yes	No	No	No	No	No	No	No	No	0	No	Yes	No	No	No	No	13	25	18	9.100000381	104	0.600000024	171	138	3.900000095	33.70000076	10.80000019	31.29999924	32	98	189	3.450000048	5.699999809	0	180	0	360	0	1080	Q2
934	19929286	16.39999962	73.86471558	27.40055084	5.5	White	Non-survivors	Yes	No	No	No	No	Yes	Yes	No	No	0	No	No	No	Yes	No	No	14	8	24	7.699999809	118	1.899999976	79	140	4.199999809	28.39999962	8.600000381	29.5	30.29999924	97	154	2.920000076	19.29999924	0	180	0	360	0	1080	Q3
935	19930554	13.80000019	38.96216202	23.20575905	1.458333373	Non-white	Non-survivors	Yes	No	No	No	No	No	No	No	No	0	No	No	Yes	No	No	Yes	9	30	8	8.5	102	0.600000024	84	137	4.400000095	25.10000038	8.100000381	29.29999924	32.29999924	91	382	2.769999981	6.300000191	0	180	1	246.875	1	246.875	Q2
936	19937299	12.30000019	68.23496246	22.32034874	4.458333492	Non-white	Survivors	No	No	No	No	No	No	No	No	No	0	No	No	No	No	No	No										31.39999962	10.30000019	31.89999962	32.79999924	97	200	3.230000019	7.300000191	0	180	0	360	0	1080	Q1
937	19938706	13.5	91.47544098	18.01062965	2.833333254	White	Non-survivors	Yes	No	No	No	No	No	No	No	No	0	No	No	No	Yes	No	Yes	15	19	33		108	1.200000048	107	142	4.900000095	39.20000076	12.19999981	30.39999962	31.10000038	98	240	4.010000229	26.79999924	0	180	0	360	0	1080	Q2
938	19960743	16.10000038	56.59773254	17.63943672	14.41666698	White	Survivors	Yes	No	No	Yes	Yes	No	No	Yes	No	0	No	No	No	No	No	No	14	24	18	8.300000191	103	1.100000024	197	141	5.099999905	27.5	8.899999619	28.29999924	32.40000153	87	494	3.150000095	11.89999962	0	180	0	360	0	1080	Q3
939	19965482	13.80000019	75.72756958	37.34336472	4.875	Non-white	Non-survivors	Yes	No	No	No	No	No	No	No	No	0	No	No	No	No	No	No	10	32	17	9.5	101	1.200000048	89	139	4.300000191	31.39999962	9.800000191	29.5	31.39999962	94	506	3.339999914	10.39999962	0	180	0	360	0	1080	Q2
